# Supplementary material for: Metabolic Effects of Bovine Milk Oligosaccharides on Selected Commensals of the Infant Microbiome—Commensalism and Postbiotic Effects
Source: Metabolites. 2020 Apr 24;10(4):167. doi: 10.3390/metabo10040167 (PMC7240951; doi:10.3390/metabo10040167)
Supplement: Supplementary file 1 [file metabolites-10-00167-s001.zip]

Archive with 8 entries (7 files):
- Supplementary material/
- Supplementary material/Glycan concentration postbiotic experiment.txt
- Supplementary material/Glycan concentrations coculture experiment.txt
- Supplementary material/qPCR coculture experiment.txt
- Supplementary material/qPCR postbiotic experiment.txt
- Supplementary material/SCFA concentration coculture experiment.txt
- Supplementary material/SCFA concentration postbiotic experiment.txt
- Supplementary material/Supplementary material_updated.pdf
