# Supplementary material for: Metabolic Effects of Bovine Milk Oligosaccharides on Selected Commensals of the Infant Microbiome—Commensalism and Postbiotic Effects
Source: Metabolites. 2020 Apr 24;10(4):167. doi: 10.3390/metabo10040167 (PMC7240951; doi:10.3390/metabo10040167)
Supplement: Supplementary file 1 [file metabolites-10-00167-s001.zip › Supplementary material/Glycan concentration postbiotic experiment.txt]

Chenomx_ID	NMR__sample_time_ID	No	Rep	No_rep	CHO	BAC1	Time	Spectrum_no	NMR_tube_ID	pH_before	BAC2	BAC12	pH_after	Status	Comment	3-SL	3-SL_adj	6-SL	6-SL_adj	BMO/BOS_arla	Galactose	Lactose	Glucose
Crossfeeding_sep2018_ex460_p1.cnx	46 - 6a 12h	6	a	6a	BMO	BL	12h	460	46	6.6	-	BL,-	7.15	Outlier	Weird DSS signal, lost before second filtration	0.216	1.70424	0.097	0.76533	0.4959	0	0.8623	0
Crossfeeding_sep2018_ex630_p1.cnx	63 - 6b 12h	6	b	6b	BMO	BL	12h	630	63	7.27	-	BL,-	7.18	Sample		0.1891	1.491999	0.0707	0.557823	0.4651	0	0.7187	0
Crossfeeding_sep2018_ex60_p1.cnx	6 - 19b 24h	19	b	19b	BMO	BL	24h	60	6	5.56	CP	BL,CP	7.03	Outlier	Weird DSS signal	0	0	0	0	0.4601	0.3079	1.7233	0
Crossfeeding_sep2018_ex62_p1.cnx	6 - 19b 24h filt	19	b	19b	BMO	BL	24h	62	6	5.56	CP	BL,CP	7.03	Sample	Re-filtered, DSS ok	0	0	0	0	0.5155	0.2699	1.5194	0
Crossfeeding_sep2018_ex210_p1.cnx	21 - 6a 24h	6	a	6a	BMO	BL	24h	210	21	6.42	-	BL,-	7.13	Sample		0.2186	1.724754	0.0901	0.710889	0.5587	0	0.4143	0
Crossfeeding_sep2018_ex360_p1.cnx	36 - 6b 24h	6	b	6b	BMO	BL	24h	360	36	6.41	-	BL,-	7.15	Sample		0.1848	1.458072	0.0842	0.664338	0.4338	0	0.2652	0
Crossfeeding_sep2018_ex690_p1.cnx	69 - 19a 24h	19	a	19a	BMO	BL	24h	690	69	5.29	CP	BL,CP	6.95	Sample		0	0	0	0	0.5156	0.2819	2.0104	0
Crossfeeding_sep2018_ex180_p1.cnx	18 - 2a 12h	2	a	2a	BMO+LAC	BL	12h	180	18	6.74	-	BL,-	7.17	Sample		0.1103	0.870267	0.0381	0.300609	0.2636	0.1045	5.9859	0
Crossfeeding_sep2018_ex520_p1.cnx	52 - 2b 12h	2	b	2b	BMO+LAC	BL	12h	520	52	6.93	-	BL,-	7.16	Sample		0.1058	0.834762	0.0414	0.326646	0.3679	0.0897	6.5987	0
Crossfeeding_sep2018_ex120_p1.cnx	12 - 2a 24h	2	a	2a	BMO+LAC	BL	24h	120	12	5.05	-	BL,-	7.06	Outlier	Weird DSS signal	0.1161	0.916029	0.0483	0.381087	0	0.1066	5.3095	0
Crossfeeding_sep2018_ex122_p1.cnx	12 - 2a 24h filt	2	a	2a	BMO+LAC	BL	24h	122	12	5.05	-	BL,-	7.06	Sample	Re-filtered, DSS ok	0.1045	0.824505	0.1176	0.927864	0.2622	0.1636	5.3998	0
Crossfeeding_sep2018_ex540_p1.cnx	54 - 2b 24h	2	b	2b	BMO+LAC	BL	24h	540	54	5.34	-	BL,-	7.08	Sample		0.1232	0.972048	0.0513	0.404757	0.293	0.1153	6.3365	0
Crossfeeding_sep2018_ex660_p1.cnx	66 - 17a 24h	17	a	17a	BMO+LAC	BL	24h	660	66	5.08	CP	BL,CP	6.98	Sample		0.1167	0.920763	0.1232	0.972048	0.2618	0.1922	5.2691	0.1879
Crossfeeding_sep2018_ex780_p1.cnx	78 - 17b 24h	17	b	17b	BMO+LAC	BL	24h	780	78	4.88	CP	BL,CP	7	Sample		0.0704	0.555456	0.0704	0.555456	0.2448	0.2501	5.456	0.1132
Crossfeeding_sep2018_ex30_p1.cnx	3 - 10a 12h	10	a	10a	LAC	BL	12h	30	3	6.73	-	BL,-	7.2	Sample		0	0	0	0	0	0.0464	14.0696	0
Crossfeeding_sep2018_ex600_p1.cnx	60 - 10b 12h	10	b	10b	LAC	BL	12h	600	60	7.13	-	BL,-	7.2	Sample		0	0	0	0	0	0	13.6463	0
Crossfeeding_sep2018_ex250_p1.cnx	25 - 10a 24h	10	a	10a	LAC	BL	24h	250	25	6.28	-	BL,-	7.07	Sample		0	0	0	0	0	0.0879	14.3128	0.0603
Crossfeeding_sep2018_ex260_p1.cnx	26 - 10b 24h	10	b	10b	LAC	BL	24h	260	26	6.29	-	BL,-	7.15	Sample		0	0	0	0	0	0.2512	14.0416	0.0625
Crossfeeding_sep2018_ex400_p1.cnx	40 - 21b 24h	21	b	21b	LAC	BL	24h	400	40	5.19	CP	BL,CP	7.08	Sample		0	0	0	0	0	0.1685	12.163	0
Crossfeeding_sep2018_ex670_p1.cnx	67 - 21a 24h	21	a	21a	LAC	BL	24h	670	67	5.47	CP	BL,CP	7.1	Sample		0	0	0	0	0	0.1184	11.879	0
Crossfeeding_sep2018_ex70_p1.cnx	7 - 14a 12h	14	a	14a	MM	BL	12h	70	7	7.21	-	BL,-	7.2	Sample		0	0	0	0	0	0	0	0
Crossfeeding_sep2018_ex280_p1.cnx	28 - 14b 12h	14	b	14b	MM	BL	12h	280	28	6.78	-	BL,-	7.21	Sample		0	0	0	0	0	0	0	0
Crossfeeding_sep2018_ex50_p1.cnx	5 - 23a 24h	23	a	23a	MM	BL	24h	50	5	7.3	CP	BL,CP	7.17	Outlier	Weird DSS signal	0	0	0	0	0	0	0	0
Crossfeeding_sep2018_ex52_p1.cnx	5 - 23a 24h filt	23	a	23a	MM	BL	24h	52	5	7.3	CP	BL,CP	7.17	Sample	Re-filtered, DSS ok	0	0	0	0	0	0	0	0
Crossfeeding_sep2018_ex220_p1.cnx	22 - 14a 24h	14	a	14a	MM	BL	24h	220	22	7.33	-	BL,-	7.2	Sample		0	0	0	0	0	0	0	0
Crossfeeding_sep2018_ex350_p1.cnx	35 - 14b 24h	14	b	14b	MM	BL	24h	350	35	7.27	-	BL,-	7.19	Sample		0	0	0	0	0	0	0	0
Crossfeeding_sep2018_ex700_p1.cnx	70 - 23b 24h	23	b	23b	MM	BL	24h	700	70	6.87	CP	BL,CP	7.21	Sample		0	0	0	0	0	0	0	0
Crossfeeding_sep2018_ex190_p1.cnx	19 - 5b 12h	5	b	5b	BMO	CP	12h	190	19	5.83	-	CP,-	7.07	Sample		0	0	0	0	0.5608	0	2.7876	0
Crossfeeding_sep2018_ex730_p1.cnx	73 - 5a 12h	5	a	5a	BMO	CP	12h	730	73	5.96	-	CP,-	7.1	Sample		0	0	0	0	0.5371	0	2.8883	0
Crossfeeding_sep2018_ex510_p1.cnx	51 - 5b 24h	5	b	5b	BMO	CP	24h	510	51	6.04	-	CP,-	7.08	Sample		0	0	0	0	0.6873	0	2.5683	0
Crossfeeding_sep2018_ex680_p1.cnx	68 - 5a 24h	5	a	5a	BMO	CP	24h	680	68	6.08	-	CP,-	7.1	Sample		0	0	0	0	0.4701	0	2.6846	0
Crossfeeding_sep2018_ex170_p1.cnx	17 - 1b 12h	1	b	1b	BMO+LAC	CP	12h	170	17	6.89	-	CP,-	7.19	Sample		0	0	0	0	0.4616	0.3519	7.966	0.1568
Crossfeeding_sep2018_ex470_p1.cnx	47 - 1a 12h	1	a	1a	BMO+LAC	CP	12h	470	47	6.74	-	CP,-	7.17	Sample		0	0	0	0	0.3514	0.3427	9.2837	0.1521
Crossfeeding_sep2018_ex110_p1.cnx	11 - 1b 24h	1	b	1b	BMO+LAC	CP	24h	110	11	6.02	-	CP,-	7.13	Outlier	Weird DSS signal	0	0	0	0	0.2433	0.4883	8.8177	0
Crossfeeding_sep2018_ex112_p1.cnx	11 - 1b 24h filt	1	b	1b	BMO+LAC	CP	24h	112	11	6.02	-	CP,-	7.13	Sample	Re-filtered, DSS ok	0	0	0	0	0.3261	0.4094	7.6515	0
Crossfeeding_sep2018_ex650_p1.cnx	65 - 1a 24h	1	a	1a	BMO+LAC	CP	24h	650	65	6.35	-	CP,-	7.16	Sample		0	0	0	0	0.4179	0.4268	8.5744	0
Crossfeeding_sep2018_ex480_p1.cnx	48 - 9a 12h	9	a	9a	LAC	CP	12h	480	48	6.26	-	CP,-	7.16	Sample		0	0	0	0	0	0.0657	5.0126	0
Crossfeeding_sep2018_ex490_p1.cnx	49 - 9b 12h	9	b	9b	LAC	CP	12h	490	49	6.07	-	CP,-	7.16	Sample		0	0	0	0	0	0.0762	9.6277	0
Crossfeeding_sep2018_ex10_p1.cnx	1 - 9b 24h	9	b	9b	LAC	CP	24h	10	1	5.88	-	CP,-	7.17	Outlier	Weird DSS signal	0	0	0	0	0	0.2212	10.1832	0
Crossfeeding_sep2018_ex11_p1.cnx	1 - 9b 24h	9	b	9b	LAC	CP	24h	11	1	5.88	-	CP,-	7.17	Outlier	Re-run, weird DSS signal	0	0	0	0	0	0	10.4866	0
Crossfeeding_sep2018_ex12_p1.cnx	1 - 9b 24h filt	9	b	9b	LAC	CP	24h	12	1	5.88	-	CP,-	7.17	Sample	Re-filtered, DSS ok	0	0	0	0	0	0.0998	14.3861	0
Crossfeeding_sep2018_ex570_p1.cnx	57 - 9a 24h	9	a	9a	LAC	CP	24h	570	57	6.86	-	CP,-	7.18	Sample		0	0	0	0	0	0	5.3668	0
Crossfeeding_sep2018_ex90_p1.cnx	9 - 13a 12h	13	a	13a	MM	CP	12h	90	9	6.98	-	CP,-	7.19	Sample		0	0	0	0	0	0	0	0
Crossfeeding_sep2018_ex100_p1.cnx	10 - 13b 12h	13	b	13b	MM	CP	12h	100	10	6.77	-	CP,-	7.2	Sample		0	0	0	0	0	0	0	0
Crossfeeding_sep2018_ex580_p1.cnx	58 - 13b 24h	13	b	13b	MM	CP	24h	580	58	7.58	-	CP,-	7.23	Sample		0	0	0	0	0	0	0	0
Crossfeeding_sep2018_ex750_p1.cnx	75 - 13a 24h	13	a	13a	MM	CP	24h	750	75	7.43	-	CP,-	7.21	Sample		0	0	0	0	0	0	0	0
Crossfeeding_sep2018_ex40_p1.cnx	4 - 8a 12h	8	a	8a	BMO	NEG	12h	40	4	7.21	-	NEG,-	7.18	Sample		0.1773	1.398897	0.0883	0.696687	0.4127	0	0.5686	0
Crossfeeding_sep2018_ex710_p1.cnx	71 - 8b 12h	8	b	8b	BMO	NEG	12h	710	71	7.47	-	NEG,-	7.18	Sample		0.2161	1.705029	0.0973	0.767697	0.5237	0	0.7447	0
Crossfeeding_sep2018_ex420_p1.cnx	42 - 8a 24h	8	a	8a	BMO	NEG	24h	420	42	7.47	-	NEG,-	7.19	Sample		0.1828	1.442292	0.0841	0.663549	0.383	0	0.4771	0
Crossfeeding_sep2018_ex790_p1.cnx	79 - 8b 24h	8	b	8b	BMO	NEG	24h	790	79	7.59	-	NEG,-	7.27	Outlier	Weird DSS signal	0.219	1.72791	0.0965	0.761385	0.4864	0	0.742	0
Crossfeeding_sep2018_ex792_p1.cnx	79 - 8b 24h filt	8	b	8b	BMO	NEG	24h	790	79	7.59	-	NEG,-	7.27	Sample	Re-filtered, DSS ok	0.2042	1.611138	0.1031	0.813459	0.4977	0	0.5331	0
Crossfeeding_sep2018_ex430_p1.cnx	43 - 4a 12h	4	a	4a	BMO+LAC	NEG	12h	430	43	7.42	-	NEG,-	7.2	Sample		0.109	0.86001	0.0542	0.427638	0.2164	0	7.0847	0
Crossfeeding_sep2018_ex450_p1.cnx	45 - 4b 12h	4	b	4b	BMO+LAC	NEG	12h	450	45	7.47	-	NEG,-	7.2	Sample		0.0881	0.695109	0.0372	0.293508	0.2247	0	5.1047	0
Crossfeeding_sep2018_ex440_p1.cnx	44 - 4b 24h	4	b	4b	BMO+LAC	NEG	24h	440	44	7.51	-	NEG,-	7.21	Sample		0.0913	0.720357	0.0471	0.371619	0.4214	0	6.3479	0
Crossfeeding_sep2018_ex740_p1.cnx	74 - 4a 24h	4	a	4a	BMO+LAC	NEG	24h	740	74	7.45	-	NEG,-	7.22	Sample		0.1186	0.935754	0.0442	0.348738	0.4713	0	8.9721	0
Crossfeeding_sep2018_ex230_p1.cnx	23 - 12a 12h	12	a	12a	LAC	NEG	12h	230	23	7.62	-	NEG,-	7.21	Sample		0	0	0	0	0	0	14.9729	0.0458
Crossfeeding_sep2018_ex310_p1.cnx	31 - 12b 12h	12	b	12b	LAC	NEG	12h	310	31	7.55	-	NEG,-	7.22	Sample		0	0	0	0	0	0	17.392	0.0889
Crossfeeding_sep2018_ex160_p1.cnx	16 - 12b 24h	12	b	12b	LAC	NEG	24h	160	16	7.56	-	NEG,-	7.19	Outlier	Weird DSS signal	0	0	0	0	0	0	0	0
Crossfeeding_sep2018_ex162_p1.cnx	16 - 12b 24h filt	12	b	12b	LAC	NEG	24h	162	16	7.56	-	NEG,-	7.19	Sample	Re-filtered, DSS ok	0	0	0	0	0	0	11.7894	0.103
Crossfeeding_sep2018_ex270_p1.cnx	27 - 12a 24h	12	a	12a	LAC	NEG	24h	270	27	7.58	-	NEG,-	7.22	Sample		0	0	0	0	0	0	15.6091	0
Crossfeeding_sep2018_ex300_p1.cnx	30 - 16a 12h	16	a	16a	MM	NEG	12h	300	30	7.27	-	NEG,-	7.22	Sample		0	0	0	0	0	0	0	0
Crossfeeding_sep2018_ex760_p1.cnx	76 - 16b 12h	16	b	16b	MM	NEG	12h	760	76	7.68	-	NEG,-	7.22	Sample		0	0	0	0	0	0	0	0
Crossfeeding_sep2018_ex240_p1.cnx	24 - 16b 24h	16	b	16b	MM	NEG	24h	240	24	7.55	-	NEG,-	7.21	Sample		0	0	0	0	0	0	0	0
Crossfeeding_sep2018_ex380_p1.cnx	38 - 16a 24h	16	a	16a	MM	NEG	24h	380	38	7.6	-	NEG,-	7.21	Sample		0	0	0	0	0	0	0	0
Crossfeeding_sep2018_ex290_p1.cnx	29 - 7a 12h	7	a	7a	BMO	PD	12h	290	29	7.25	-	PD,-	7.18	Sample		0.2018	1.592202	0.09	0.7101	0.5342	0	0.5326	0.2324
Crossfeeding_sep2018_ex530_p1.cnx	53 - 7b 12h	7	b	7b	BMO	PD	12h	530	53	7.22	-	PD,-	7.17	Sample		0.2348	1.852572	0.0905	0.714045	0.4719	0	0.718	0.1937
Crossfeeding_sep2018_ex150_p1.cnx	15 - 7a 24h	7	a	7a	BMO	PD	24h	150	15	6.7	-	PD,-	7.17	Outlier	Weird DSS signal	0.2182	1.721598	0.097	0.76533	0.4796	0	0.8867	0.2354
Crossfeeding_sep2018_ex152_p1.cnx	15 - 7a 24h filt	7	a	7a	BMO	PD	24h	152	15	6.7	-	PD,-	7.17	Sample	Re-filtered, DSS ok	0.2219	1.750791	0.0873	0.688797	0.5708	0	0.7915	0.1664
Crossfeeding_sep2018_ex560_p1.cnx	56 - 20a 24h	20	a	20a	BMO	PD	24h	560	56	5.52	CP	PD,CP	7.01	Sample		0	0	0	0	0.5494	0	1.4297	0
Crossfeeding_sep2018_ex620_p1.cnx	62 - 7b 24h	7	b	7b	BMO	PD	24h	620	62	7.51	-	PD,-	7.19	Sample		0.2464	1.944096	0.1017	0.802413	0.5325	0	0.976	0.2029
Crossfeeding_sep2018_ex800_p1.cnx	80 - 20b 24h	20	b	20b	BMO	PD	24h	800	80	5.28	CP	PD,CP	6.96	Sample		0	0	0	0	0.5721	0	2.0233	0
Crossfeeding_sep2018_ex720_p1.cnx	72 - 3b 12h	3	b	3b	BMO+LAC	PD	12h	720	72	7.36	-	PD,-	7.22	Sample		0.1132	0.893148	0.0436	0.344004	0.3047	0.1072	7.1785	0.1045
Crossfeeding_sep2018_ex770_p1.cnx	77 - 3a 12h	3	a	3a	BMO+LAC	PD	12h	770	77	7.38	-	PD,-	7.21	Sample		0.087	0.68643	0.0379	0.299031	0.2508	0.0835	5.9787	0.2314
Crossfeeding_sep2018_ex140_p1.cnx	14 - 3b 24h	3	b	3b	BMO+LAC	PD	24h	140	14	6.91	-	PD,-	7.2	Sample		0.1308	1.032012	0.0476	0.375564	0.3396	0.1706	7.9958	0.2687
Crossfeeding_sep2018_ex320_p1.cnx	32 - 18a 24h	18	a	18a	BMO+LAC	PD	24h	320	32	4.87	CP	PD,CP	6.87	Sample		0	0	0	0	0.3617	0.5143	5.1991	0
Crossfeeding_sep2018_ex550_p1.cnx	55 - 18b 24h	18	b	18b	BMO+LAC	PD	24h	550	55	4.62	CP	PD,CP	6.82	Outlier	Weird DSS signal	0	0	0	0	0	0	15.7233	0
Crossfeeding_sep2018_ex610_p1.cnx	61 - 3a 24h	3	a	3a	BMO+LAC	PD	24h	610	61	6.85	-	PD,-	7.2	Sample		0.1197	0.944433	0.0419	0.330591	0.3421	0.5089	4.7823	0.2568
Crossfeeding_sep2018_ex130_p1.cnx	13 - 11a 12h	11	a	11a	LAC	PD	12h	130	13	6.86	-	PD,-	7.2	Sample		0	0	0	0	0	0.0824	15.2851	0.1847
Crossfeeding_sep2018_ex500_p1.cnx	50 - 11b 12h	11	b	11b	LAC	PD	12h	500	50	7.13	-	PD,-	7.21	Sample		0	0	0	0	0	0.1148	15.0892	0.1947
Crossfeeding_sep2018_ex20_p1.cnx	2 - 11a 24h	11	a	11a	LAC	PD	24h	20	2	6.58	-	PD,-	7.22	Sample		0	0	0	0	0	0.5046	15.0198	0.4752
Crossfeeding_sep2018_ex80_p1.cnx	8 - 22a 24h	22	a	22a	LAC	PD	24h	80	8	5.75	CP	PD,CP	7.11	Sample		0	0	0	0	0	0.3383	10.2978	0.0888
Crossfeeding_sep2018_ex390_p1.cnx	39 -22b 24h	22	b	22b	LAC	PD	24h	390	39	5.61	CP	PD,CP	7.1	Sample		0	0	0	0	0	0.3762	11.9987	0
Crossfeeding_sep2018_ex410_p1.cnx	41 - 11b 24h	11	b	11b	LAC	PD	24h	410	41	6.62	-	PD,-	7.19	Sample		0	0	0	0	0	0.3426	13.1259	0.2894
Crossfeeding_sep2018_ex200_p1.cnx	20 - 15b 12h	15	b	15b	MM	PD	12h	200	20	7.66	-	PD,-	7.22	Sample		0	0	0	0	0	0	0	0.0554
Crossfeeding_sep2018_ex590_p1.cnx	59 - 15a 12h	15	a	15a	MM	PD	12h	590	59	7.57	-	PD,-		Outlier	Weird DSS signal	0	0	0	0	0	0	0	0
Crossfeeding_sep2018_ex592_p1.cnx	59 - 15a 12h filt	15	a	15a	MM	PD	12h	590	59	7.57	-	PD,-		Sample	Re-filtered, DSS ok	0	0	0	0	0	0	0	0
Crossfeeding_sep2018_ex330_p1.cnx	33 - 15a 24h	15	a	15a	MM	PD	24h	330	33	7.5	-	PD,-	7.21	Sample		0	0	0	0	0	0	0	0
Crossfeeding_sep2018_ex340_p1.cnx	34 - 24b 24h	24	b	24b	MM	PD	24h	340	34	7.17	CP	PD,CP	7.21	Sample		0	0	0	0	0	0	0	0
Crossfeeding_sep2018_ex370_p1.cnx	37 - 15b 24h	15	b	15b	MM	PD	24h	370	37	7.55	-	PD,-	7.22	Sample		0	0	0	0	0	0	0	0
Crossfeeding_sep2018_ex640_p1.cnx	64 - 24a 24h	24	a	24a	MM	PD	24h	640	64	7.5	CP	PD,CP	7.22	Sample		0	0	0	0	0	0	0	0
