# Supplementary material for: Metabolic Effects of Bovine Milk Oligosaccharides on Selected Commensals of the Infant Microbiome—Commensalism and Postbiotic Effects
Source: Metabolites. 2020 Apr 24;10(4):167. doi: 10.3390/metabo10040167 (PMC7240951; doi:10.3390/metabo10040167)
Supplement: Supplementary file 1 [file metabolites-10-00167-s001.zip › Supplementary material/Glycan concentrations coculture experiment.txt]

Chenomx_ID	Sample_CHO_Bac1_time	No	Rep	No_rep	CHO	BAC1	Time	Spectrum_no	NMR_tube_ID	pH	BAC2	BAC12	Status	3-SL	3-SL_adj	6-SL	6-SL_adj	BMO/BOS_arla	Galactose	Lactose	Glucose
Louise_cross-feeding_010319_ex10_p1.cnx	28b_BMO_BL_24h	28	b	28b	BMO	BL	24h	10	1	8.13	-	BL	Sample	0.3329	2.626581	0.115	0.90735	0.7566	0.0251
Louise_cross-feeding_010319_ex20_p1.cnx	29b_BMO_PD_24h	29	b	29b	BMO	PD	24h	20	2	8.32	-	PD	Sample	0.2982	2.352798	0.1511	1.192179	0.8499		1.1854
Louise_cross-feeding_010319_ex30_p1.cnx	26c_BMO+LAC_PD_24h	26	c	26c	BMO+LAC	PD	24h	30	3	8.42	-	PD	Sample	0.1584	1.249776	0.0573	0.452097	0.3696	0.1173	10.8162
Louise_cross-feeding_010319_ex40_p1.cnx	27b_BMO+LAC_BL+PD_24h	27	b	27b	BMO+LAC	BL+PD	24h	40	4	5.29	-	BL+PD	Sample	0.1573	1.241097	0.0567	0.447363	0.4095	0.3236	7.579
Louise_cross-feeding_010319_ex50_p1.cnx	26c_BMO+LAC_PD_48h	26	c	26c	BMO+LAC	PD	48h	50	5	7.44	-	PD	Sample	0.1616	1.275024	0.0566	0.446574	0.4333	3.1374	7.9126	1.5013
Louise_cross-feeding_010319_ex60_p1.cnx	30b_BMO_BL+PD_48h	30	b	30b	BMO	BL+PD	48h	60	6	8.12	-	BL+PD	Sample	0.3053	2.408817	0.1092	0.861588	0.7669
Louise_cross-feeding_010319_ex70_p1.cnx	32b_LAC_PD_48h	32	b	32b	LAC	PD	48h	70	7	8.37	-	PD	Sample		0		0		2.9084	18.8136	2.8242
Louise_cross-feeding_010319_ex80_p1.cnx	34b_MM_BL_48h	34	b	34b	MM	BL	48h	80	8	8.54	-	BL	Sample		0		0
Louise_cross-feeding_010319_ex90_p1.cnx	36b_MM_BL+PD_48h	36	b	36b	MM	BL+PD	48h	90	9	8.55	-	BL+PD	Sample		0		0
Louise_cross-feeding_010319_ex100_p1.cnx	35b_MM_PD_48h	35	b	35b	MM	PD	48h	100	10	8.51	-	PD	Sample		0		0
Louise_cross-feeding_010319_ex110_p1.cnx	28a_BMO_BL_48h	28	a	28a	BMO	BL	48h	110	11	8.19	-	BL	Sample	0.3424	2.701536	0.1118	0.882102	0.816
Louise_cross-feeding_010319_ex120_p1.cnx	36b_MM_BL+PD_24h	36	b	36b	MM	BL+PD	24h	120	12	8.56	-	BL+PD	Sample		0		0
Louise_cross-feeding_010319_ex130_p1.cnx	32b_LAC_PD_24h	32	b	32b	LAC	PD	24h	130	13	8.40	-	PD	Sample		0		0		1.3523	19.5115	0.9814
Louise_cross-feeding_010319_ex140_p1.cnx	34b_MM_BL_24h	34	b	34b	MM	BL	24h	140	14	8.54	-	BL	Sample		0		0
Louise_cross-feeding_010319_ex150_p1.cnx	33b_LAC_BL+PD_24h	33	b	33b	LAC	BL+PD	24h	150	15	5.62	-	BL+PD	Sample		0		0		1.3069	18.4503	0.1961
Louise_cross-feeding_010319_ex160_p1.cnx	27b_BMO+LAC_BL+PD_48h	27	b	27b	BMO+LAC	BL+PD	48h	160	16	4.20	-	BL+PD	Sample	0.1536	1.211904	0.0439	0.346371		0.3985	1.8398
Louise_cross-feeding_010319_ex170_p1.cnx	31c_LAC_BL_48h	31	c	31c	LAC	BL	48h	170	17	8.21	-	BL	Sample		0		0		0.0698	21.0057
Louise_cross-feeding_010319_ex180_p1.cnx	26a_BMO+LAC_PD_48h	26	a	26a	BMO+LAC	PD	48h	180	18	5.89	-	PD	Sample	0.1325	1.045425	0.0528	0.416592	0.338	6.4569	2.0217	5.5116
Louise_cross-feeding_010319_ex190_p1.cnx	27c_BMO+LAC_BL+PD_48h	27	c	27c	BMO+LAC	BL+PD	48h	190	19	4.19	-	BL+PD	Sample	0.1696	1.338144	0.062	0.48918		1.3805	1.6089
Louise_cross-feeding_010319_ex200_p1.cnx	33c_LAC_BL+PD_24h	33	c	33c	LAC	BL+PD	24h	200	20	6.07	-	BL+PD	Sample		0		0		1.2303	17.9938	0.1954
Louise_cross-feeding_010319_ex210_p1.cnx	34a_MM_BL_48h	34	a	34a	MM	BL	48h	210	21	8.10	-	BL	Sample		0		0
Louise_cross-feeding_010319_ex220_p1.cnx	25b_BMO+LAC_BL_24h	25	b	25b	BMO+LAC	BL	24h	220	22	5.85	-	BL	Sample	0.1662	1.311318	0.071	0.56019	0.4035	0.7163	7.3889	0.168
Louise_cross-feeding_010319_ex230_p1.cnx	25c_BMO+LAC_BL_24h	25	c	25c	BMO+LAC	BL	24h	230	23	5.53	-	BL	Sample	0.1526	1.204014	0.0577	0.455253	0.4109	0.9294	7.3084	0.0826
Louise_cross-feeding_010319_ex240_p1.cnx	29a_BMO_PD_24h	29	a	29a	BMO	PD	24h	240	24	8.36	-	PD	Sample	0.316	2.49324	0.1107	0.873423	0.749		1.3637
Louise_cross-feeding_010319_ex250_p1.cnx	35c_MM_PD_24h	35	c	35c	MM	PD	24h	250	25	8.51	-	PD	Sample		0		0
Louise_cross-feeding_010319_ex260_p1.cnx	30a_BMO_BL+PD_48h	30	a	30a	BMO	BL+PD	48h	260	26	8.23	-	BL+PD	Sample	0.3433	2.708637	0.1389	1.095921	0.8336
Louise_cross-feeding_010319_ex270_p1.cnx	33b_LAC_BL+PD_48h	33	b	33b	LAC	BL+PD	48h	270	27	4.77	-	BL+PD	Sample		0		0		1.3591	15.2527
Louise_cross-feeding_010319_ex280_p1.cnx	28c_BMO_BL_48h	28	c	28c	BMO	BL	48h	280	28	7.02	-	BL	Sample	0.3144	2.480616	0.1048	0.826872	0.7297	0.0772
Louise_cross-feeding_010319_ex290_p1.cnx	33c_LAC_BL+PD_48h	33	c	33c	LAC	BL+PD	48h	290	29	4.58	-	BL+PD	Sample		0		0		1.3585	16.0155
Louise_cross-feeding_010319_ex300_p1.cnx	31a_LAC_BL_48h	31	a	31a	LAC	BL	48h	300	30	6.66	-	BL	Sample		0		0		0.5906	19.357	0.0557
Louise_cross-feeding_010319_ex310_p1.cnx	33a_LAC_BL+PD_48h	33	a	33a	LAC	BL+PD	48h	310	31	4.44	-	BL+PD	Sample		0		0		1.0601	15.0395
Louise_cross-feeding_010319_ex320_p1.cnx	25a_BMO+LAC_BL_24h	25	a	25a	BMO+LAC	BL	24h	320	32	5.33	-	BL	Sample	0.175	1.38075	0.0624	0.492336	0.468	0.7737	7.4793
Louise_cross-feeding_010319_ex330_p1.cnx	29c_BMO_PD_24h	29	c	29c	BMO	PD	24h	330	33	8.20	-	PD	Sample	0.3528	2.783592	0.1448	1.142472	0.7976		1.5125
Louise_cross-feeding_010319_ex340_p1.cnx	32a_LAC_PD_24h	32	a	32a	LAC	PD	24h	340	34	8.32	-	PD	Sample		0		0		1.2239	19.2452	0.9753
Louise_cross-feeding_010319_ex350_p1.cnx	34a_MM_BL_24h	34	a	34a	MM	BL	24h	350	35	8.59	-	BL	Sample		0		0
Louise_cross-feeding_010319_ex360_p1.cnx	31a_LAC_BL_24h	31	a	31a	LAC	BL	24h	360	36	8.34	-	BL	Sample		0		0		0.1645	20.8757
Louise_cross-feeding_010319_ex370_p1.cnx	29b_BMO_PD_48h	29	b	29b	BMO	PD	48h	370	37	8.33	-	PD	Sample	0.3469	2.737041	0.1331	1.050159	0.5924		1.1349
Louise_cross-feeding_010319_ex380_p1.cnx	29c_BMO_PD_48h	29	c	29c	BMO	PD	48h	380	38	8.21	-	PD	Sample	0.3425	2.702325	0.1262	0.995718	0.7067	0.1146	1.1849
Louise_cross-feeding_010319_ex390_p1.cnx	30c_BMO_BL+PD_48h	30	c	30c	BMO	BL+PD	48h	390	39	8.19	-	BL+PD	Sample	0.3005	2.370945	0.1258	0.992562	0.7388	0.0238
Louise_cross-feeding_010319_ex400_p1.cnx	32a_LAC_PD_48h	32	a	32a	LAC	PD	48h	400	40	8.48	-	PD	Sample		0		0		2.3207	18.8725	2.4716
Louise_cross-feeding_010319_ex410_p1.cnx	35a_MM_PD_48h	35	a	35a	MM	PD	48h	410	41	8.37	-	PD	Sample		0		0
Louise_cross-feeding_010319_ex420_p1.cnx	35c_MM_PD_48h	35	c	35c	MM	PD	48h	420	42	8.27	-	PD	Sample		0		0
Louise_cross-feeding_010319_ex430_p1.cnx	26a_BMO+LAC_PD_24h	26	a	26a	BMO+LAC	PD	24h	430	43	6.31	-	PD	Sample	0.1529	1.206381	0.0609	0.480501	0.3595	4.3035	5.1807	2.7864
Louise_cross-feeding_010319_ex440_p1.cnx	27a_BMO+LAC_BL+PD_24h	27	a	27a	BMO+LAC	BL+PD	24h	440	44	4.80	-	BL+PD	Sample	0.153	1.20717	0.074	0.58386	0.391	0.2901	6.023
Louise_cross-feeding_010319_ex450_p1.cnx	30b_BMO_BL+PD_24h	30	b	30b	BMO	BL+PD	24h	450	45	8.25	-	BL+PD	Sample	0.2904	2.291256	0.1123	0.886047	0.7794		1.1325
Louise_cross-feeding_010319_ex460_p1.cnx	35a_MM_PD_24h	35	a	35a	MM	PD	24h	460	46	8.57	-	PD	Sample		0		0
Louise_cross-feeding_010319_ex470_p1.cnx	32c_LAC_PD_24h	32	c	32c	LAC	PD	24h	470	47	8.40	-	PD	Sample		0		0		0.6538	20.7975	0.7091
Louise_cross-feeding_010319_ex480_p1.cnx	36a_MM_BL+PD_24h	36	a	36a	MM	BL+PD	24h	480	48	8.45	-	BL+PD	Sample		0		0
Louise_cross-feeding_010319_ex490_p1.cnx	35b_MM_PD_24h	35	b	35b	MM	PD	24h	490	49	8.61	-	PD	Sample		0		0
Louise_cross-feeding_010319_ex500_p1.cnx	33a_LAC_BL+PD_24h	33	a	33a	LAC	BL+PD	24h	500	50	5.87	-	BL+PD	Sample		0		0		1.0966	18.0888
Louise_cross-feeding_010319_ex510_p1.cnx	26b_BMO+LAC_PD_48h	26	b	26b	BMO+LAC	PD	48h	510	51	5.64	-	PD	Sample	0.1541	1.215849	0.0564	0.444996	0.4218	5.8675	2.2652	5.2287
Louise_cross-feeding_010319_ex520_p1.cnx	27a_BMO+LAC_BL+PD_48h	27	a	27a	BMO+LAC	BL+PD	48h	520	52	4.04	-	BL+PD	Sample	0.1574	1.241886	0.0568	0.448152		0.3911	0.6271
Louise_cross-feeding_010319_ex530_p1.cnx	27c_BMO+LAC_BL+PD_24h	27	c	27c	BMO+LAC	BL+PD	24h	530	53	4.96	-	BL+PD	Sample	0.1499	1.182711	0.0496	0.391344	0.3273	1.3601	6.7982
Louise_cross-feeding_010319_ex540_p1.cnx	30c_BMO_BL+PD_24h	30	c	30c	BMO	BL+PD	24h	540	54	8.02	-	BL+PD	Sample	0.2609	2.058501	0.1136	0.896304	0.7937
Louise_cross-feeding_010319_ex550_p1.cnx	26b_BMO+LAC_PD_24h	26	b	26b	BMO+LAC	PD	24h	550	55	8.05	-	PD	Sample	0.1494	1.178766	0.0603	0.475767	0.3854	0.9466	9.4598	0.6096
Louise_cross-feeding_010319_ex560_p1.cnx	30a_BMO_BL+PD_24h	30	a	30a	BMO	BL+PD	24h	560	56	8.32	-	BL+PD	Sample	0.3107	2.451423	0.1266	0.998874	0.7758		0.8022
Louise_cross-feeding_010319_ex570_p1.cnx	28c_BMO_BL_24h	28	c	28c	BMO	BL	24h	570	57	8.22	-	BL	Sample	0.3014	2.378046	0.1139	0.898671	0.7157	0.1067	1.0226
Louise_cross-feeding_010319_ex580_p1.cnx	31c_LAC_BL_24h	31	c	31c	LAC	BL	24h	580	58	8.35	-	BL	Sample		0		0		0.0691	19.8567
Louise_cross-feeding_010319_ex590_p1.cnx	32c_LAC_PD_48h	32	c	32c	LAC	PD	48h	590	59	8.40	-	PD	Sample		0		0		1.428	20.9294	1.3292
Louise_cross-feeding_010319_ex600_p1.cnx	36a_MM_BL+PD_48h	36	a	36a	MM	BL+PD	48h	600	60	8.47	-	BL+PD	Sample		0		0
Louise_cross-feeding_010319_ex610_p1.cnx	25b_BMO+LAC_BL_48h	25	b	25b	BMO+LAC	BL	48h	610	61	5.07	-	BL	Sample	0.1502	1.185078	0.069	0.54441	0.3909	0.8288	7.5224
Louise_cross-feeding_010319_ex620_p1.cnx	28b_BMO_BL_48h	28	b	28b	BMO	BL	48h	620	62	8.10	-	BL	Sample	0.3235	2.552415	0.127	1.00203	0.7736
Louise_cross-feeding_010319_ex630_p1.cnx	34c_MM_BL_24h	34	c	34c	MM	BL	24h	630	63	8.69	-	BL	Sample		0		0
Louise_cross-feeding_010319_ex640_p1.cnx	31b_LAC_BL_48h	31	b	31b	LAC	BL	48h	640	64	6.71	-	BL	Sample		0		0		0.469	20.1911
Louise_cross-feeding_010319_ex650_p1.cnx	31b_LAC_BL_24h	31	b	31b	LAC	BL	24h	650	65	8.39	-	BL	Sample		0		0		0.103	20.839
Louise_cross-feeding_010319_ex660_p1.cnx	34c_MM_BL_48h	34	c	34c	MM	BL	48h	660	66	8.59	-	BL	Sample		0		0
Louise_cross-feeding_010319_ex670_p1.cnx	29a_BMO_PD_48h	29	a	29a	BMO	PD	48h	670	67	8.38	-	PD	Sample	0.3366	2.655774	0.1466	1.156674	0.7462	0.2589	1.0389
Louise_cross-feeding_010319_ex680_p1.cnx	28a_BMO_BL_24h	28	a	28a	BMO	BL	24h	680	68	8.24	-	BL	Sample	0.3483	2.748087	0.1325	1.045425	0.8549	0.0339
Louise_cross-feeding_010319_ex690_p1.cnx	36c_MM_BL+PD_48h	36	c	36c	MM	BL+PD	48h	690	69	8.54	-	BL+PD	Sample		0		0
Louise_cross-feeding_010319_ex700_p1.cnx	25a_BMO+LAC_BL_48h	25	a	25a	BMO+LAC	BL	48h	700	70	4.98	-	BL	Sample	0.0678	0.534942	0.0231	0.182259	0.1929	0.4737	3.5119
Louise_cross-feeding_010319_ex710_p1.cnx	36c_MM_BL+PD_24h	36	c	36c	MM	BL+PD	24h	710	71	8.79	-	BL+PD	Sample		0		0
Louise_cross-feeding_010319_ex720_p1.cnx	25c_BMO+LAC_BL_48h	25	c	25c	BMO+LAC	BL	48h	720	72	5.06	-	BL	Sample	0.1508	1.189812	0.065	0.51285	0.3958	0.9609	6.7446
