# Supplementary material for: Metabolic Effects of Bovine Milk Oligosaccharides on Selected Commensals of the Infant Microbiome—Commensalism and Postbiotic Effects
Source: Metabolites. 2020 Apr 24;10(4):167. doi: 10.3390/metabo10040167 (PMC7240951; doi:10.3390/metabo10040167)
Supplement: Supplementary file 1 [file metabolites-10-00167-s001.zip › Supplementary material/qPCR coculture experiment.txt]

No_rep	CHO	BAC1	Time	BAC2	qPCR_rep	Well	Target	Status	Ct	Quantity
25a	BMO+LAC	BL	24h	-	1	C1	BL	Sample	21.12387085	17788344
25c	BMO+LAC	BL	24h	-	2	C2	BL	Sample	21.04707527	18752192
25c	BMO+LAC	BL	24h	-	1	C3	BL	Sample	20.88322639	20986794
27b	BMO+LAC	BL	24h	-	2	C4	BL	Sample	20.87370872	21124492
27c	BMO+LAC	BL	24h	-	1	C5	BL	Sample	20.34862328	30302380
27c	BMO+LAC	BL	24h	-	2	C6	BL	Sample	20.34643364	30348006
28a	BMO	BL	24h	-	1	D1	BL	Sample	21.83483315	10913841
28c	BMO	BL	24h	-	2	D2	BL	Sample	21.801157	11169325
28c	BMO	BL	24h	-	1	D3	BL	Sample	22.39801788	7411702.5
30b	BMO	BL	24h	-	2	D4	BL	Sample	22.373312	7538595.5
30c	BMO	BL	24h	-	1	D5	BL	Sample	28.53694153	109145.2813
30c	BMO	BL	24h	-	2	D6	BL	Sample	28.39321518	120474.2656
31a	LAC	BL	24h	-	1	E1	BL	Sample	24.72661018	1496387.125
31c	LAC	BL	24h	-	2	E2	BL	Sample	24.61189651	1619107.25
31c	LAC	BL	24h	-	1	E3	BL	Sample	24.44891167	1810972.375
33b	LAC	BL	24h	-	2	E4	BL	Sample	24.59768295	1634997.375
33c	LAC	BL	24h	-	1	E5	BL	Sample	26.77283287	366802.0313
33c	LAC	BL	24h	-	2	E6	BL	Sample	26.74648285	373503.625
34a	MM	BL	24h	-	1	F1	BL	Outlier	23.02486992	4817918
34c	MM	BL	24h	-	2	F2	BL	Outlier	22.92441177	5162226.5
34c	MM	BL	24h	-	1	F3	BL	Sample	28.52614021	109958.3438
36b	MM	BL	24h	-	2	F4	BL	Sample	28.51078606	111124.5469
36c	MM	BL	24h	-	1	F5	BL	Sample	27.53512383	217248.5469
36c	MM	BL	24h	-	2	F6	BL	Sample	27.57582855	211256.5625
25a	BMO+LAC	BL	48h	-	1	B1	BL	Sample	21.33436012	15008427
25c	BMO+LAC	BL	48h	-	2	B2	BL	Sample	Undetermined
25c	BMO+LAC	BL	48h	-	1	B3	BL	Sample	21.296978	15388548
27b	BMO+LAC	BL	48h	-	2	B4	BL	Sample	21.20993233	16311404
27c	BMO+LAC	BL	48h	-	1	B5	BL	Sample	21.11673927	17360864
27c	BMO+LAC	BL	48h	-	2	B6	BL	Sample	20.62442207	24133958
28a	BMO	BL	48h	-	1	C1	BL	Sample	21.77009392	11212951
28c	BMO	BL	48h	-	2	C2	BL	Sample	21.64547157	12188004
28c	BMO	BL	48h	-	1	C3	BL	Sample	21.3187809	15165690
30b	BMO	BL	48h	-	2	C4	BL	Sample	21.32509232	15101782
30c	BMO	BL	48h	-	1	C5	BL	Sample	21.14526749	17032626
30c	BMO	BL	48h	-	2	C6	BL	Sample	21.16579628	16800274
31a	LAC	BL	48h	-	1	D1	BL	Sample	22.45416832	7094829.5
31c	LAC	BL	48h	-	2	D2	BL	Sample	22.35498619	7581624
31c	LAC	BL	48h	-	1	D3	BL	Sample	22.86828804	5377833
33b	LAC	BL	48h	-	2	D4	BL	Sample	22.85502243	5425778
33c	LAC	BL	48h	-	1	D5	BL	Sample	24.66825294	1612777.875
33c	LAC	BL	48h	-	2	D6	BL	Sample	24.78651047	1490086
34a	MM	BL	48h	-	1	E1	BL	Sample	27.42417336	255129.5781
34c	MM	BL	48h	-	2	E2	BL	Sample	27.31944275	273648.6875
34c	MM	BL	48h	-	1	E3	BL	Sample	28.10691643	161573.3438
36b	MM	BL	48h	-	2	E4	BL	Sample	28.07180595	165413.9375
36c	MM	BL	48h	-	1	E5	BL	Sample	27.20471382	295482.125
36c	MM	BL	48h	-	2	E6	BL	Sample	27.26929283	282986.625
25a	BMO+LAC	BL+PD	24h	-	2	C10	BL	Sample	20.310812	31099972
25b	BMO+LAC	BL+PD	24h	-	1	C11	BL	Sample	20.34865189	30301784
25b	BMO+LAC	BL+PD	24h	-	2	C12	BL	Sample	20.52057457	26925566
27a	BMO+LAC	BL+PD	24h	-	1	C7	BL	Sample	19.28122139	63095676
27a	BMO+LAC	BL+PD	24h	-	2	C8	BL	Sample	19.3993969	58174800
27b	BMO+LAC	BL+PD	24h	-	1	C9	BL	Sample	20.26435471	32108742
28a	BMO	BL+PD	24h	-	2	D10	BL	Sample	29.29045105	65035.51563
28b	BMO	BL+PD	24h	-	1	D11	BL	Sample	22.81873322	5551016.5
28b	BMO	BL+PD	24h	-	2	D12	BL	Sample	22.9325943	5133284
30a	BMO	BL+PD	24h	-	1	D7	BL	Sample	26.45503426	456316.1563
30a	BMO	BL+PD	24h	-	2	D8	BL	Sample	26.45515251	456279.0625
30b	BMO	BL+PD	24h	-	1	D9	BL	Sample	29.22078896	68224.19531
31a	LAC	BL+PD	24h	-	2	E10	BL	Sample	21.50072098	13730295
31b	LAC	BL+PD	24h	-	1	E11	BL	Sample	22.28447914	8013071.5
31b	LAC	BL+PD	24h	-	2	E12	BL	Sample	22.3973484	7415112.5
33a	LAC	BL+PD	24h	-	1	E7	BL	Sample	21.12386703	17788390
33a	LAC	BL+PD	24h	-	2	E8	BL	Sample	21.00734329	19271186
33b	LAC	BL+PD	24h	-	1	E9	BL	Sample	21.61797714	12667459
34a	MM	BL+PD	24h	-	2	F10	BL	Sample	29.94644356	41437.75391
34b	MM	BL+PD	24h	-	1	F11	BL	Sample	29.97608566	40602.30859
34b	MM	BL+PD	24h	-	2	F12	BL	Sample	30.10717773	37104.92969
36a	MM	BL+PD	24h	-	1	F7	BL	Sample	29.36353302	61850.35938
36a	MM	BL+PD	24h	-	2	F8	BL	Outlier	22.07131195	9277055
36b	MM	BL+PD	24h	-	1	F9	BL	Sample	29.40332413	60182.21875
25a	BMO+LAC	BL+PD	48h	-	2	B10	BL	Sample	21.28563499	15505783
25b	BMO+LAC	BL+PD	48h	-	1	B11	BL	Sample	20.76682091	21940696
25b	BMO+LAC	BL+PD	48h	-	2	B12	BL	Sample	20.87232018	20445346
27a	BMO+LAC	BL+PD	48h	-	1	B7	BL	Sample	21.21697044	16234772
27a	BMO+LAC	BL+PD	48h	-	2	B8	BL	Sample	21.22999191	16093942
27b	BMO+LAC	BL+PD	48h	-	1	B9	BL	Sample	21.06672096	17951702
28a	BMO	BL+PD	48h	-	2	C10	BL	Sample	22.20977402	8355220.5
28b	BMO	BL+PD	48h	-	1	C11	BL	Sample	22.38944626	7408817
28b	BMO	BL+PD	48h	-	2	C12	BL	Sample	22.54999733	6654202.5
30a	BMO	BL+PD	48h	-	1	C7	BL	Sample	22.58601379	6495766
30a	BMO	BL+PD	48h	-	2	C8	BL	Sample	22.60459137	6415524
30b	BMO	BL+PD	48h	-	1	C9	BL	Sample	22.18086815	8518387
31a	LAC	BL+PD	48h	-	2	D10	BL	Sample	21.91132545	10201897
31b	LAC	BL+PD	48h	-	1	D11	BL	Sample	22.24830627	8142565
31b	LAC	BL+PD	48h	-	2	D12	BL	Sample	22.37462425	7482657
33a	LAC	BL+PD	48h	-	1	D7	BL	Sample	21.7341671	11485754
33a	LAC	BL+PD	48h	-	2	D8	BL	Sample	21.67791557	11926281
33b	LAC	BL+PD	48h	-	1	D9	BL	Sample	21.72373009	11566242
34a	MM	BL+PD	48h	-	2	E10	BL	Sample	29.76451683	53297.29688
34b	MM	BL+PD	48h	-	1	E11	BL	Sample	29.58995247	59900.43359
34b	MM	BL+PD	48h	-	2	E12	BL	Sample	29.79306221	52289.01563
36a	MM	BL+PD	48h	-	1	E7	BL	Sample	28.60058594	116123.3438
36a	MM	BL+PD	48h	-	2	E8	BL	Sample	28.62481499	114256.0156
36b	MM	BL+PD	48h	-	1	E9	BL	Sample	29.72251892	54816.19531
27b	BMO+LAC	BL+PD	24h	-	2	C10	PD	Sample	25.36754227	4109194
27c	BMO+LAC	BL+PD	24h	-	1	C11	PD	Sample	20.48440552	143678640
27c	BMO+LAC	BL+PD	24h	-	2	C12	PD	Outlier	20.63976288	128316152
27a	BMO+LAC	BL+PD	24h	-	1	C7	PD	Sample	23.97444534	11327557
27a	BMO+LAC	BL+PD	24h	-	2	C8	PD	Sample	23.96288681	11423261
27b	BMO+LAC	BL+PD	24h	-	1	C9	PD	Sample	25.21298409	4598486
30b	BMO	BL+PD	24h	-	2	D10	PD	Sample	28.71328545	359844.7188
30c	BMO	BL+PD	24h	-	1	D11	PD	Sample	26.15293312	2319970
30c	BMO	BL+PD	24h	-	2	D12	PD	Outlier	8.065747261	1.21094E+12
30a	BMO	BL+PD	24h	-	1	D7	PD	Sample	28.3351841	473847.7813
30a	BMO	BL+PD	24h	-	2	D8	PD	Sample	28.10917282	558578.875
30b	BMO	BL+PD	24h	-	1	D9	PD	Sample	28.63774872	380183.6563
33b	LAC	BL+PD	24h	-	2	E10	PD	Sample	22.47755051	33676584
33c	LAC	BL+PD	24h	-	1	E11	PD	Sample	22.63496971	30030694
33c	LAC	BL+PD	24h	-	2	E12	PD	Outlier	Undetermined
33a	LAC	BL+PD	24h	-	1	E7	PD	Sample	23.71448135	13687210
33a	LAC	BL+PD	24h	-	2	E8	PD	Sample	23.652668	14317101
33b	LAC	BL+PD	24h	-	1	E9	PD	Sample	22.94491005	23965606
36b	MM	BL+PD	24h	-	2	F10	PD	Sample	29.89740181	151983.875
36c	MM	BL+PD	24h	-	1	F11	PD	Sample	30.10197258	130957.2344
36c	MM	BL+PD	24h	-	2	F12	PD	Outlier	Undetermined
36a	MM	BL+PD	24h	-	1	F7	PD	Sample	31.71533394	40468.84766
36a	MM	BL+PD	24h	-	2	F8	PD	Sample	31.75058937	39443.55469
36b	MM	BL+PD	24h	-	1	F9	PD	Sample	29.91578293	149963.9688
27b	BMO+LAC	BL+PD	48h	-	2	C10	PD	Sample	25.1932888	5301045.5
27c	BMO+LAC	BL+PD	48h	-	1	C11	PD	Sample	19.95219612	249131184
27c	BMO+LAC	BL+PD	48h	-	2	C12	PD	Sample	20.06086731	230016352
27a	BMO+LAC	BL+PD	48h	-	1	C7	PD	Sample	23.87505341	13961059
27a	BMO+LAC	BL+PD	48h	-	2	C8	PD	Sample	23.97099113	13011020
27b	BMO+LAC	BL+PD	48h	-	1	C9	PD	Sample	25.22612762	5174697.5
30b	BMO	BL+PD	48h	-	2	D10	PD	Sample	28.63705063	422374.5
30c	BMO	BL+PD	48h	-	1	D11	PD	Sample	25.36527061	4671906.5
30c	BMO	BL+PD	48h	-	2	D12	PD	Sample	25.48310852	4284501.5
30a	BMO	BL+PD	48h	-	1	D7	PD	Sample	28.84482384	362586.5938
30a	BMO	BL+PD	48h	-	2	D8	PD	Sample	28.83270836	365828.0313
30b	BMO	BL+PD	48h	-	1	D9	PD	Sample	28.86207199	358021.4688
33b	LAC	BL+PD	48h	-	2	E10	PD	Sample	22.56149101	36642440
33c	LAC	BL+PD	48h	-	1	E11	PD	Sample	22.78502274	31093600
33c	LAC	BL+PD	48h	-	2	E12	PD	Sample	22.81792259	30351136
33a	LAC	BL+PD	48h	-	1	E7	PD	Sample	23.45639801	18988124
33a	LAC	BL+PD	48h	-	2	E8	PD	Sample	23.44229317	19185888
33b	LAC	BL+PD	48h	-	1	E9	PD	Sample	22.63244629	34781436
36b	MM	BL+PD	48h	-	2	F10	PD	Sample	30.6632328	95342.04688
36c	MM	BL+PD	48h	-	1	F11	PD	Sample	30.33616066	121235.6484
36c	MM	BL+PD	48h	-	2	F12	PD	Sample	30.45521164	111083.4844
36a	MM	BL+PD	48h	-	1	F7	PD	Sample	32.13364792	32372.61133
36a	MM	BL+PD	48h	-	2	F8	PD	Sample	31.97987175	36244.07031
36b	MM	BL+PD	48h	-	1	F9	PD	Sample	30.63250542	97518.59375
26a	BMO+LAC	PD	24h	-	1	C1	PD	Sample	19.19635773	366913888
26a	BMO+LAC	PD	24h	-	2	C2	PD	Sample	19.1371994	383058432
26b	BMO+LAC	PD	24h	-	1	C3	PD	Sample	19.90082169	219721280
26b	BMO+LAC	PD	24h	-	2	C4	PD	Sample	19.87436867	223992944
26c	BMO+LAC	PD	24h	-	1	C5	PD	Sample	26.16990852	2291480.5
26c	BMO+LAC	PD	24h	-	2	C6	PD	Sample	26.20345879	2236198.75
29a	BMO	PD	24h	-	1	D1	PD	Sample	27.07526779	1185544.875
29a	BMO	PD	24h	-	2	D2	PD	Sample	27.0097065	1243491.875
29b	BMO	PD	24h	-	1	D3	PD	Sample	27.40777779	930692.9375
29b	BMO	PD	24h	-	2	D4	PD	Sample	32.55123901	22023.08789
29c	BMO	PD	24h	-	1	D5	PD	Sample	23.77713203	13077059
29c	BMO	PD	24h	-	2	D6	PD	Sample	23.83007431	12582710
32a	LAC	PD	24h	-	1	E1	PD	Sample	25.03283501	5242794
32a	LAC	PD	24h	-	2	E2	PD	Sample	24.87020111	5901656.5
32b	LAC	PD	24h	-	1	E3	PD	Sample	24.87055779	5900124.5
32b	LAC	PD	24h	-	2	E4	PD	Sample	24.77936172	6305066.5
32c	LAC	PD	24h	-	1	E5	PD	Sample	24.24092674	9330337
32c	LAC	PD	24h	-	2	E6	PD	Sample	24.26805687	9147893
35a	MM	PD	24h	-	1	F1	PD	Sample	31.61949921	43392.60156
35a	MM	PD	24h	-	2	F2	PD	Sample	31.47281075	48282.10547
35b	MM	PD	24h	-	1	F3	PD	Sample	30.61928749	89866.57813
35b	MM	PD	24h	-	2	F4	PD	Sample	30.66334152	87030.60938
35c	MM	PD	24h	-	1	F5	PD	Sample	29.39081764	219753.9219
35c	MM	PD	24h	-	2	F6	PD	Sample	29.33395767	229039.7969
26a	BMO+LAC	PD	48h	-	1	C1	PD	Sample	19.55485725	333573216
26a	BMO+LAC	PD	48h	-	2	C2	PD	Sample	19.31804276	396955776
26b	BMO+LAC	PD	48h	-	1	C3	PD	Sample	18.87696266	548857984
26b	BMO+LAC	PD	48h	-	2	C4	PD	Sample	18.78734398	586207040
26c	BMO+LAC	PD	48h	-	1	C5	PD	Sample	19.53490639	338497984
26c	BMO+LAC	PD	48h	-	2	C6	PD	Sample	19.58918571	325266528
29a	BMO	PD	48h	-	1	D1	PD	Sample	27.78714561	788575
29a	BMO	PD	48h	-	2	D2	PD	Sample	27.62945175	885425.625
29b	BMO	PD	48h	-	1	D3	PD	Sample	28.49571609	468584.2188
29b	BMO	PD	48h	-	2	D4	PD	Sample	28.64732933	419197.2813
29c	BMO	PD	48h	-	1	D5	PD	Sample	23.70508385	15817716
29c	BMO	PD	48h	-	2	D6	PD	Sample	23.7567215	15228945
32a	LAC	PD	48h	-	1	E1	PD	Sample	29.1642704	286746.875
32a	LAC	PD	48h	-	2	E2	PD	Sample	29.00507545	322319.5625
32b	LAC	PD	48h	-	1	E3	PD	Sample	29.04058647	314020.1875
32b	LAC	PD	48h	-	2	E4	PD	Sample	29.14083481	291726.125
32c	LAC	PD	48h	-	1	E5	PD	Sample	26.14078522	2642905.25
32c	LAC	PD	48h	-	2	E6	PD	Sample	26.16642952	2593583.75
35a	MM	PD	48h	-	1	F1	PD	Sample	32.09429169	33322.19141
35a	MM	PD	48h	-	2	F2	PD	Sample	31.98752594	36040.85156
35b	MM	PD	48h	-	1	F3	PD	Sample	31.74024773	43219.94922
35b	MM	PD	48h	-	2	F4	PD	Sample	31.37103653	56685.73047
35c	MM	PD	48h	-	1	F5	PD	Sample	29.71699142	191057.4688
35c	MM	PD	48h	-	2	F6	PD	Sample	29.68994904	194890.7969
