# Supplementary material for: Metabolic Effects of Bovine Milk Oligosaccharides on Selected Commensals of the Infant Microbiome—Commensalism and Postbiotic Effects
Source: Metabolites. 2020 Apr 24;10(4):167. doi: 10.3390/metabo10040167 (PMC7240951; doi:10.3390/metabo10040167)
Supplement: Supplementary file 1 [file metabolites-10-00167-s001.zip › Supplementary material/qPCR postbiotic experiment.txt]

No_rep	CHO	BAC1	Time	BAC2	qPCR_rep	Well	Target	Status	CT	Quantity
1a	BMO+LAC	CP	24h	-	1	A3	CP	Sample	15.64774323	4167927.25
1a	BMO+LAC	CP	24h	-	2	A4	CP	Sample	15.91136646	3476271.5
13a	MM	CP	24h	-	1	A7	CP	Sample	16.53455162	2263713
13a	MM	CP	24h	-	2	A8	CP	Sample	16.36272812	2547918.5
18a	BMO+LAC	PD	24h	CP	1	A9	CP	Sample	14.77916622	7578249
18a	BMO+LAC	PD	24h	CP	2	A10	CP	Sample	14.97169018	6637684
22a	LAC	PD	24h	CP	1	A11	CP	Sample	15.24784946	5488614
22a	LAC	PD	24h	CP	2	A12	CP	Sample	15.1354084	5930282
1b	BMO+LAC	CP	24h	-	1	B3	CP	Sample	15.96858788	3342013.25
1b	BMO+LAC	CP	24h	-	2	B4	CP	Sample	15.96572304	3348610
13b	MM	CP	24h	-	1	B7	CP	Sample	16.47817802	2353279
13b	MM	CP	24h	-	2	B8	CP	Sample	16.52181435	2283647
18b	BMO+LAC	PD	24h	CP	1	B9	CP	Sample	17.11540604	1517690.375
18b	BMO+LAC	PD	24h	CP	2	B10	CP	Sample	16.58358955	2188578.75
22b	LAC	PD	24h	CP	1	B11	CP	Sample	15.06318283	6232555.5
22b	LAC	PD	24h	CP	2	B12	CP	Sample	15.24183941	5511366.5
19a	BMO	BL	24h	CP	1	C9	CP	Sample	13.75097847	15379102
19a	BMO	BL	24h	CP	2	C10	CP	Sample	13.70858097	15834528
23a	MM	BL	24h	CP	1	C11	CP	Sample	17.5116272	1155416.25
23a	MM	BL	24h	CP	2	C12	CP	Sample	17.29627228	1340033.875
19b	BMO	BL	24h	CP	1	D9	CP	Sample	13.43949032	19056622
19b	BMO	BL	24h	CP	2	D10	CP	Sample	13.70010853	15927141
23b	MM	BL	24h	CP	1	D11	CP	Sample	17.12791634	1504677.375
23b	MM	BL	24h	CP	2	D12	CP	Sample	16.95142937	1699032.5
9a	LAC	CP	24h	-	1	E5	CP	Sample	14.25831604	10846001
9a	LAC	CP	24h	-	2	E6	CP	Sample	13.84307957	14434398
20a	BMO	PD	24h	CP	1	E9	CP	Sample	13.48040962	18527366
20a	BMO	PD	24h	CP	2	E10	CP	Sample	13.74071789	15488103
24a	MM	PD	24h	CP	1	E11	CP	Sample	16.61166954	2146683.75
24a	MM	PD	24h	CP	2	E12	CP	Sample	16.30412674	2652794.5
9b	LAC	CP	24h	-	1	F5	CP	Sample	14.44806576	9518021
9b	LAC	CP	24h	-	2	F6	CP	Sample	14.29685116	10562096
20b	BMO	PD	24h	CP	1	F9	CP	Sample	13.74583817	15433613
20b	BMO	PD	24h	CP	2	F10	CP	Sample	13.21308517	22270324
24b	MM	PD	24h	CP	1	F11	CP	Sample	16.46973419	2366996.5
24b	MM	PD	24h	CP	2	F12	CP	Sample	16.54553032	2246670.75
5a	BMO	CP	24h	-	1	G3	CP	Sample	14.52803898	9008237
5a	BMO	CP	24h	-	2	G4	CP	Sample	14.45794201	9453536
21a	LAC	BL	24h	CP	1	G9	CP	Sample	15.12810993	5960149
21a	LAC	BL	24h	CP	2	G10	CP	Sample	15.54130173	4484761
5b	BMO	CP	24h	-	1	H3	CP	Sample	13.62697124	16749474
5b	BMO	CP	24h	-	2	H4	CP	Sample	13.40946674	19454544
17b	BMO+LAC	BL	24h	CP	1	H7	CP	Sample	16.72352028	1987613.125
17b	BMO+LAC	BL	24h	CP	2	H8	CP	Sample	16.75825882	1940650.25
2a	BMO+LAC	BL	24h	-	1	B5	BL	Sample	19.34696007	2106851.5
2a	BMO+LAC	BL	24h	-	2	B6	BL	Sample	19.56143379	1854593.25
2b	BMO+LAC	BL	24h	-	1	B7	BL	Sample	19.76199722	1646097.75
2b	BMO+LAC	BL	24h	-	2	B8	BL	Sample	19.61101341	1800716.5
6a	BMO	BL	24h	-	1	C5	BL	Sample	21.30125999	659112.9375
6a	BMO	BL	24h	-	2	C6	BL	Sample	21.45505142	601513.0625
6b	BMO	BL	24h	-	1	C7	BL	Sample	22.02746201	427983.5
6b	BMO	BL	24h	-	2	C8	BL	Sample	21.68894958	523412.0625
10a	LAC	BL	24h	-	1	D5	BL	Sample	21.59127045	554712.75
10a	LAC	BL	24h	-	2	D6	BL	Sample	21.47417641	594711.4375
10b	LAC	BL	24h	-	1	D7	BL	Sample	20.15723228	1301340.625
10b	LAC	BL	24h	-	2	D8	BL	Sample	20.18109131	1283009
14a	MM	BL	24h	-	1	E1	BL	Sample	22.55445862	312850.3125
14a	MM	BL	24h	-	1	E2	BL	Sample	22.42159653	338568.5313
14b	MM	BL	24h	-	2	E3	BL	Sample	22.76805687	275535.4375
14b	MM	BL	24h	-	2	E4	BL	Sample	22.35719681	351784.7813
17a	BMO+LAC	BL	24h	CP	1	E9	BL	Sample	27.2330513	19370.7832
17a	BMO+LAC	BL	24h	CP	2	E10	BL	Sample	27.44285202	17098.91992
17b	BMO+LAC	BL	24h	CP	1	E11	BL	Sample	23.00593948	239192.2813
17b	BMO+LAC	BL	24h	CP	2	E12	BL	Sample	23.2929821	201661
18a	BMO+LAC	PD	24h	CP	1	F1	BL	Outlier	26.07902527	38473.375
18a	BMO+LAC	PD	24h	CP	2	F2	BL	Outlier	26.15046692	36873.24609
18b	BMO+LAC	PD	24h	CP	1	F3	BL	Outlier	25.50936508	53984.375
18b	BMO+LAC	PD	24h	CP	1	F4	BL	Outlier	25.53419685	53193.13281
19a	BMO	BL	24h	CP	2	F5	BL	Sample	26.04052734	39364.24219
19a	BMO	BL	24h	CP	2	F6	BL	Sample	25.96737862	41114.18359
19b	BMO	BL	24h	CP	1	F7	BL	Sample	26.96378136	22734.36523
19b	BMO	BL	24h	CP	2	F8	BL	Sample	26.93657112	23105.19141
20a	BMO	PD	24h	CP	1	F9	BL	Outlier	27.45808983	16944.69336
20a	BMO	PD	24h	CP	2	F10	BL	Outlier	27.38946342	17650.44531
20b	BMO	PD	24h	CP	1	F11	BL	Outlier	27.0760231	21266.58594
20b	BMO	PD	24h	CP	2	F12	BL	Outlier	27.27306747	18915.31055
21a	LAC	BL	24h	CP	1	G1	BL	Sample	27.36387444	17921.06055
21a	LAC	BL	24h	CP	2	G2	BL	Sample	27.37798309	17771.3457
21b	LAC	BL	24h	CP	1	G3	BL	Sample	26.861269	24163.25391
21b	LAC	BL	24h	CP	2	G4	BL	Sample	27.01113319	22103.18164
22a	LAC	PD	24h	CP	1	G5	BL	Outlier	26.10622215	37856.20313
22a	LAC	PD	24h	CP	1	G6	BL	Outlier	26.05015182	39139.61328
22b	LAC	PD	24h	CP	2	G7	BL	Outlier	25.88239288	43245.23047
22b	LAC	PD	24h	CP	2	G8	BL	Outlier	26.06142807	38878.05859
13a	MM	CP	24h	-	2	D10	PD	Outlier	37.65142059	16.36123276
13b	MM	CP	24h	-	1	D11	PD	Outlier	37.05787659	23.65140724
14b	MM	BL	24h	-	2	D8	PD	Outlier	36.82520294	2.872723579
15a	MM	PD	24h	-	2	E8	PD	Sample	21.34665108	172388.9844
15a	MM	PD	24h	-	1	E7	PD	Sample	21.27668953	181178.4688
15b	MM	PD	24h	-	2	F8	PD	Sample	20.87002945	241903.5313
15b	MM	PD	24h	-	1	F7	PD	Sample	20.62714386	287488.6875
18a	BMO+LAC	PD	24h	CP	2	E2	PD	Sample	33.40663528	228.2254333
18a	BMO+LAC	PD	24h	CP	1	E1	PD	Sample	32.29994202	453.6998901
18b	BMO+LAC	PD	24h	CP	2	E4	PD	Sample	38.88233948	7.619309902
19a	BMO	BL	24h	CP	1	C9	PD	Outlier	34.74798584	12.5756073
1a	BMO+LAC	CP	24h	-	1	B1	PD	Outlier	36.62602234	30.92434883
1b	BMO+LAC	CP	24h	-	1	B3	PD	Outlier	37.43946457	18.66238022
1b	BMO+LAC	CP	24h	-	2	B4	PD	Outlier	36.87339401	26.52162743
22a	LAC	PD	24h	CP	2	A12	PD	Sample	35.79104233	5.991538048
22a	LAC	PD	24h	CP	1	A11	PD	Sample	35.40995789	7.85558939
22b	LAC	PD	24h	CP	1	B11	PD	Sample	29.21432114	642.3422852
22b	LAC	PD	24h	CP	2	B12	PD	Sample	28.79682922	864.2630005
2a	BMO+LAC	BL	24h	-	1	B5	PD	Outlier	37.0885849	23.20475197
2b	BMO+LAC	BL	24h	-	1	B7	PD	Outlier	36.34324646	36.85931015
3a	BMO+LAC	PD	24h	-	2	B10	PD	Sample	13.50352097	53084212
3a	BMO+LAC	PD	24h	-	1	B9	PD	Sample	13.31755447	59581120
3b	BMO+LAC	PD	24h	-	1	B11	PD	Sample	15.76042843	13074385
3b	BMO+LAC	PD	24h	-	2	B12	PD	Sample	15.74763203	13178672
5a	BMO	CP	24h	-	1	C1	PD	Outlier	33.46145248	220.5887451
5a	BMO	CP	24h	-	2	C2	PD	Outlier	33.4322319	224.6271515
5b	BMO	CP	24h	-	2	C4	PD	Outlier	33.04778671	285.1823425
5b	BMO	CP	24h	-	1	C3	PD	Outlier	32.53306961	392.5626831
6a	BMO	BL	24h	-	1	C5	PD	Outlier	34.01651764	156.2851257
6a	BMO	BL	24h	-	2	C6	PD	Outlier	33.996418	158.2476349
6b	BMO	BL	24h	-	2	C8	PD	Outlier	37.62428665	16.63919449
7a	BMO	PD	24h	-	2	C10	PD	Sample	18.47459984	2424277
7a	BMO	PD	24h	-	1	C9	PD	Sample	18.10380363	3051844
7b	BMO	PD	24h	-	1	C11	PD	Sample	18.73522377	2062094.625
7b	BMO	PD	24h	-	2	C12	PD	Sample	18.68916893	2121908.5
9a	LAC	CP	24h	-	2	D2	PD	Outlier	37.31520844	20.15909386
9a	LAC	CP	24h	-	1	D1	PD	Outlier	37.13903809	22.48914337
