# Supplementary material for: Metabolic Effects of Bovine Milk Oligosaccharides on Selected Commensals of the Infant Microbiome—Commensalism and Postbiotic Effects
Source: Metabolites. 2020 Apr 24;10(4):167. doi: 10.3390/metabo10040167 (PMC7240951; doi:10.3390/metabo10040167)
Supplement: Supplementary file 1 [file metabolites-10-00167-s001.zip › Supplementary material/SCFA concentration coculture experiment.txt]

Chenomx_ID	Sample_CHO_Bac1_time	No	Rep	No_rep	CHO	BAC1	Time	Spectrum_no	NMR_tube_ID	pH	BAC2	Status	Acetate	Butyrate	Formate	Isobutyrate	Isovalerate	Lactate	Propionate	Valerate	Succinate
Louise_cross-feeding_010319_ex10_p1.cnx	28b_BMO_BL_24h	28	b	28b	BMO	BL	24h	10	1	8.13	-	Sample	2.9566		1.4348	0.1329		0.44			0.0846
Louise_cross-feeding_010319_ex20_p1.cnx	29b_BMO_PD_24h	29	b	29b	BMO	PD	24h	20	2	8.32	-	Sample	0.562		0.418	0.1337		0.4219			0.0881
Louise_cross-feeding_010319_ex30_p1.cnx	26c_BMO+LAC_PD_24h	26	c	26c	BMO+LAC	PD	24h	30	3	8.42	-	Sample	0.6249		0.5666	0.1298		0.421			0.1015
Louise_cross-feeding_010319_ex40_p1.cnx	27b_BMO+LAC_BL+PD_24h	27	b	27b	BMO+LAC	BL+PD	24h	40	4	5.29	-	Sample	14.7302		4.0574	0.1402		3.4433	0.1583		0.1245
Louise_cross-feeding_010319_ex50_p1.cnx	26c_BMO+LAC_PD_48h	26	c	26c	BMO+LAC	PD	48h	50	5	7.44	-	Sample	3.6246		3.4095	0.2099	0.0087	0.5097	4.089		0.6271
Louise_cross-feeding_010319_ex60_p1.cnx	30b_BMO_BL+PD_48h	30	b	30b	BMO	BL+PD	48h	60	6	8.12	-	Sample	3.1601		1.4508	0.1318		0.4759			0.0901
Louise_cross-feeding_010319_ex70_p1.cnx	32b_LAC_PD_48h	32	b	32b	LAC	PD	48h	70	7	8.37	-	Sample	1.2284	0.124	1.1302	0.1897		0.4802	0.2164	0.1875	0.832
Louise_cross-feeding_010319_ex80_p1.cnx	34b_MM_BL_48h	34	b	34b	MM	BL	48h	80	8	8.54	-	Sample	0.6551		0.5097	0.131		0.4434			0.0817
Louise_cross-feeding_010319_ex90_p1.cnx	36b_MM_BL+PD_48h	36	b	36b	MM	BL+PD	48h	90	9	8.55	-	Sample	0.6381		0.4833	0.1302		0.459	0.0728		0.0864
Louise_cross-feeding_010319_ex100_p1.cnx	35b_MM_PD_48h	35	b	35b	MM	PD	48h	100	10	8.51	-	Sample	0.6043		0.4788	0.1281		0.4327			0.0821
Louise_cross-feeding_010319_ex110_p1.cnx	28a_BMO_BL_48h	28	a	28a	BMO	BL	48h	110	11	8.19	-	Sample	3.2769		1.6321	0.1382		0.4454			0.0875
Louise_cross-feeding_010319_ex120_p1.cnx	36b_MM_BL+PD_24h	36	b	36b	MM	BL+PD	24h	120	12	8.56	-	Sample	0.5615		0.4462	0.1306		0.4366	0.0559		0.0828
Louise_cross-feeding_010319_ex130_p1.cnx	32b_LAC_PD_24h	32	b	32b	LAC	PD	24h	130	13	8.40	-	Sample	1.0516		0.9719	0.1567		0.4464	0.2177	0.1636	0.6405
Louise_cross-feeding_010319_ex140_p1.cnx	34b_MM_BL_24h	34	b	34b	MM	BL	24h	140	14	8.54	-	Sample	0.6309		0.4677	0.1223		0.4283	0.0671		0.0778
Louise_cross-feeding_010319_ex150_p1.cnx	33b_LAC_BL+PD_24h	33	b	33b	LAC	BL+PD	24h	150	15	5.62	-	Sample	12.3413		5.1804	0.1572		1.5471	0.1714	0.1421	0.563
Louise_cross-feeding_010319_ex160_p1.cnx	27b_BMO+LAC_BL+PD_48h	27	b	27b	BMO+LAC	BL+PD	48h	160	16	4.20	-	Sample	32.4218		4.2524	0.1437		13.2548	0.1072	0.0995	0.0337
Louise_cross-feeding_010319_ex170_p1.cnx	31c_LAC_BL_48h	31	c	31c	LAC	BL	48h	170	17	8.21	-	Sample	1.8225		0.7452	0.1332		0.6845			0.081
Louise_cross-feeding_010319_ex180_p1.cnx	26a_BMO+LAC_PD_48h	26	a	26a	BMO+LAC	PD	48h	180	18	5.89	-	Sample	3.4996		2.9219	0.3131	0.2291	0.5611	7.1439		1.748
Louise_cross-feeding_010319_ex190_p1.cnx	27c_BMO+LAC_BL+PD_48h	27	c	27c	BMO+LAC	BL+PD	48h	190	19	4.19	-	Sample	33.4404		7.846	0.1937		10.8903	1.9409		0.3938
Louise_cross-feeding_010319_ex200_p1.cnx	33c_LAC_BL+PD_24h	33	c	33c	LAC	BL+PD	24h	200	20	6.07	-	Sample	10.7887		4.8911	0.1492		1.0094	0.1763	0.139	0.5483
Louise_cross-feeding_010319_ex210_p1.cnx	34a_MM_BL_48h	34	a	34a	MM	BL	48h	210	21	8.10	-	Sample	0.6673	0.0256	0.5076	0.119		0.4298		0.0488	0.0749
Louise_cross-feeding_010319_ex220_p1.cnx	25b_BMO+LAC_BL_24h	25	b	25b	BMO+LAC	BL	24h	220	22	5.85	-	Sample	12.5973		4.2891	0.1431		2.2618			0.0966
Louise_cross-feeding_010319_ex230_p1.cnx	25c_BMO+LAC_BL_24h	25	c	25c	BMO+LAC	BL	24h	230	23	5.53	-	Sample	13.4549		4.3065	0.1319		2.6669			0.0962
Louise_cross-feeding_010319_ex240_p1.cnx	29a_BMO_PD_24h	29	a	29a	BMO	PD	24h	240	24	8.36	-	Sample	0.5949		0.4903	0.1255		0.4241			0.0844
Louise_cross-feeding_010319_ex250_p1.cnx	35c_MM_PD_24h	35	c	35c	MM	PD	24h	250	25	8.51	-	Sample	0.5437		0.4083	0.1278		0.4492	0.0694		0.0849
Louise_cross-feeding_010319_ex260_p1.cnx	30a_BMO_BL+PD_48h	30	a	30a	BMO	BL+PD	48h	260	26	8.23	-	Sample	3.1953		1.4713	0.1302		0.525			0.0898
Louise_cross-feeding_010319_ex270_p1.cnx	33b_LAC_BL+PD_48h	33	b	33b	LAC	BL+PD	48h	270	27	4.77	-	Sample	20.9072		6.2802	0.1619		5.1358	0.19	0.1178	0.5885
Louise_cross-feeding_010319_ex280_p1.cnx	28c_BMO_BL_48h	28	c	28c	BMO	BL	48h	280	28	7.02	-	Sample	3.0678		1.3387	0.1273		0.5216			0.0807
Louise_cross-feeding_010319_ex290_p1.cnx	33c_LAC_BL+PD_48h	33	c	33c	LAC	BL+PD	48h	290	29	4.58	-	Sample	21.5077		6.9699	0.1668		4.7125	0.1973	0.12	0.6106
Louise_cross-feeding_010319_ex300_p1.cnx	31a_LAC_BL_48h	31	a	31a	LAC	BL	48h	300	30	6.66	-	Sample	10.8064		5.4843	0.1464		0.5231	0.0627		0.0801
Louise_cross-feeding_010319_ex310_p1.cnx	33a_LAC_BL+PD_48h	33	a	33a	LAC	BL+PD	48h	310	31	4.44	-	Sample	24.7608		6.0357	0.1617		7.1327	0.1205	0.1111	0.2927
Louise_cross-feeding_010319_ex320_p1.cnx	25a_BMO+LAC_BL_24h	25	a	25a	BMO+LAC	BL	24h	320	32	5.33	-	Sample	13.6297		4.5211	0.1356		2.5923			0.1046
Louise_cross-feeding_010319_ex330_p1.cnx	29c_BMO_PD_24h	29	c	29c	BMO	PD	24h	330	33	8.20	-	Sample	0.7025		0.5356	0.1393		0.4328	0.2274		0.0958
Louise_cross-feeding_010319_ex340_p1.cnx	32a_LAC_PD_24h	32	a	32a	LAC	PD	24h	340	34	8.32	-	Sample	1.0856	0.1194	0.9986	0.1568		0.4581	0.2104	0.1603	0.6269
Louise_cross-feeding_010319_ex350_p1.cnx	34a_MM_BL_24h	34	a	34a	MM	BL	24h	350	35	8.59	-	Sample	0.6005		0.4921	0.1183		0.4288	0.066		0.0783
Louise_cross-feeding_010319_ex360_p1.cnx	31a_LAC_BL_24h	31	a	31a	LAC	BL	24h	360	36	8.34	-	Sample	2.5231		1.4314	0.1265		0.4459	0.0673		0.0803
Louise_cross-feeding_010319_ex370_p1.cnx	29b_BMO_PD_48h	29	b	29b	BMO	PD	48h	370	37	8.33	-	Sample	0.636		0.4839	0.1265		0.44			0.0926
Louise_cross-feeding_010319_ex380_p1.cnx	29c_BMO_PD_48h	29	c	29c	BMO	PD	48h	380	38	8.21	-	Sample	1.2191		0.8389	0.1642		0.4543	0.4078	0.4352	0.1777
Louise_cross-feeding_010319_ex390_p1.cnx	30c_BMO_BL+PD_48h	30	c	30c	BMO	BL+PD	48h	390	39	8.19	-	Sample	3.4291		1.7139	0.1396		0.4626	0.225		0.0998
Louise_cross-feeding_010319_ex400_p1.cnx	32a_LAC_PD_48h	32	a	32a	LAC	PD	48h	400	40	8.48	-	Sample	1.219		1.1177	0.1687		0.4701	0.2892	0.1629	0.8204
Louise_cross-feeding_010319_ex410_p1.cnx	35a_MM_PD_48h	35	a	35a	MM	PD	48h	410	41	8.37	-	Sample	0.5621		0.4436	0.1204		0.4428	0.0616		0.0808
Louise_cross-feeding_010319_ex420_p1.cnx	35c_MM_PD_48h	35	c	35c	MM	PD	48h	420	42	8.27	-	Sample	0.5603		0.4761			0.4541	0.0751		0.079
Louise_cross-feeding_010319_ex430_p1.cnx	26a_BMO+LAC_PD_24h	26	a	26a	BMO+LAC	PD	24h	430	43	6.31	-	Sample	3.2271		2.9276	0.2624	0.1716	0.4009	5.9414		0.9814
Louise_cross-feeding_010319_ex440_p1.cnx	27a_BMO+LAC_BL+PD_24h	27	a	27a	BMO+LAC	BL+PD	24h	440	44	4.80	-	Sample	17.6023		4.592	0.1299		4.5131	0.1463	0.1835	0.1633
Louise_cross-feeding_010319_ex450_p1.cnx	30b_BMO_BL+PD_24h	30	b	30b	BMO	BL+PD	24h	450	45	8.25	-	Sample	0.7352		0.531	0.1255		0.4362			0.0802
Louise_cross-feeding_010319_ex460_p1.cnx	35a_MM_PD_24h	35	a	35a	MM	PD	24h	460	46	8.57	-	Sample	0.5982		0.4859	0.1246		0.4467	0.0707		0.0849
Louise_cross-feeding_010319_ex470_p1.cnx	32c_LAC_PD_24h	32	c	32c	LAC	PD	24h	470	47	8.40	-	Sample	0.9204		0.786	0.1344		0.4379	0.1442	0.1406	0.3982
Louise_cross-feeding_010319_ex480_p1.cnx	36a_MM_BL+PD_24h	36	a	36a	MM	BL+PD	24h	480	48	8.45	-	Sample	0.575		0.4321	0.1218		0.4387	0.065		0.081
Louise_cross-feeding_010319_ex490_p1.cnx	35b_MM_PD_24h	35	b	35b	MM	PD	24h	490	49	8.61	-	Sample	0.5932		0.4429	0.1255		0.451	0.0724		0.0831
Louise_cross-feeding_010319_ex500_p1.cnx	33a_LAC_BL+PD_24h	33	a	33a	LAC	BL+PD	24h	500	50	5.87	-	Sample	11.8291	0.0965	4.9508	0.134		1.2961	0.1388	0.1195	0.2519
Louise_cross-feeding_010319_ex510_p1.cnx	26b_BMO+LAC_PD_48h	26	b	26b	BMO+LAC	PD	48h	510	51	5.64	-	Sample	4.0517		3.43	0.2833	0.2281	0.5162	7.1476		1.5709
Louise_cross-feeding_010319_ex520_p1.cnx	27a_BMO+LAC_BL+PD_48h	27	a	27a	BMO+LAC	BL+PD	48h	520	52	4.04	-	Sample	38.1653		4.7058	0.1469		16.1191	0.1345	0.2167	0.034
Louise_cross-feeding_010319_ex530_p1.cnx	27c_BMO+LAC_BL+PD_24h	27	c	27c	BMO+LAC	BL+PD	24h	530	53	4.96	-	Sample	15.5698		6.8245	0.1949		1.8145	1.9291		0.3281
Louise_cross-feeding_010319_ex540_p1.cnx	30c_BMO_BL+PD_24h	30	c	30c	BMO	BL+PD	24h	540	54	8.02	-	Sample	2.6133		1.2529	0.1302		0.4601			0.0844
Louise_cross-feeding_010319_ex550_p1.cnx	26b_BMO+LAC_PD_24h	26	b	26b	BMO+LAC	PD	24h	550	55	8.05	-	Sample	2.3621		2.2262	0.1779		0.4478	1.9439		0.2297
Louise_cross-feeding_010319_ex560_p1.cnx	30a_BMO_BL+PD_24h	30	a	30a	BMO	BL+PD	24h	560	56	8.32	-	Sample	0.9456		0.4784	0.1285		0.5027			0.0816
Louise_cross-feeding_010319_ex570_p1.cnx	28c_BMO_BL_24h	28	c	28c	BMO	BL	24h	570	57	8.22	-	Sample	0.681		0.4724	0.1254		0.4384			0.074
Louise_cross-feeding_010319_ex580_p1.cnx	31c_LAC_BL_24h	31	c	31c	LAC	BL	24h	580	58	8.35	-	Sample	0.9102		0.4371	0.1157		0.5572	0.0606		0.0767
Louise_cross-feeding_010319_ex590_p1.cnx	32c_LAC_PD_48h	32	c	32c	LAC	PD	48h	590	59	8.40	-	Sample	1.1592		1.0347	0.1624		0.4798	0.1986	0.1627	0.6769
Louise_cross-feeding_010319_ex600_p1.cnx	36a_MM_BL+PD_48h	36	a	36a	MM	BL+PD	48h	600	60	8.47	-	Sample	0.5895		0.4436	0.1233		0.4409	0.064		0.0792
Louise_cross-feeding_010319_ex610_p1.cnx	25b_BMO+LAC_BL_48h	25	b	25b	BMO+LAC	BL	48h	610	61	5.07	-	Sample	17.2445		6.5408	0.1677		2.5617			0.111
Louise_cross-feeding_010319_ex620_p1.cnx	28b_BMO_BL_48h	28	b	28b	BMO	BL	48h	620	62	8.10	-	Sample	3.2502		1.612	0.1337		0.4628			0.0859
Louise_cross-feeding_010319_ex630_p1.cnx	34c_MM_BL_24h	34	c	34c	MM	BL	24h	630	63	8.69	-	Sample	0.5844		0.4485	0.129		0.4483	0.0578		0.0814
Louise_cross-feeding_010319_ex640_p1.cnx	31b_LAC_BL_48h	31	b	31b	LAC	BL	48h	640	64	6.71	-	Sample	11.0297		5.5843	0.1537		0.5235	0.0623		0.0846
Louise_cross-feeding_010319_ex650_p1.cnx	31b_LAC_BL_24h	31	b	31b	LAC	BL	24h	650	65	8.39	-	Sample	2.5705		1.3901	0.1325		0.4599	0.0678		0.0828
Louise_cross-feeding_010319_ex660_p1.cnx	34c_MM_BL_48h	34	c	34c	MM	BL	48h	660	66	8.59	-	Sample	0.629		0.4488	0.1232		0.444	0.0651		0.0809
Louise_cross-feeding_010319_ex670_p1.cnx	29a_BMO_PD_48h	29	a	29a	BMO	PD	48h	670	67	8.38	-	Sample	0.6168		0.4607	0.1316		0.4295			0.0945
Louise_cross-feeding_010319_ex680_p1.cnx	28a_BMO_BL_24h	28	a	28a	BMO	BL	24h	680	68	8.24	-	Sample	3.0773		1.483	0.1298		0.4479			0.0839
Louise_cross-feeding_010319_ex690_p1.cnx	36c_MM_BL+PD_48h	36	c	36c	MM	BL+PD	48h	690	69	8.54	-	Sample	0.6665		0.4823	0.1412		0.4622	0.0775		0.0875
Louise_cross-feeding_010319_ex700_p1.cnx	25a_BMO+LAC_BL_48h	25	a	25a	BMO+LAC	BL	48h	700	70	4.98	-	Sample	8.2133		2.8265	0.0779		1.38			0.0554
Louise_cross-feeding_010319_ex710_p1.cnx	36c_MM_BL+PD_24h	36	c	36c	MM	BL+PD	24h	710	71	8.79	-	Sample	0.5634		0.4252	0.117		0.4215	0.062		0.0786
Louise_cross-feeding_010319_ex720_p1.cnx	25c_BMO+LAC_BL_48h	25	c	25c	BMO+LAC	BL	48h	720	72	5.06	-	Sample	17.7854		5.7303	0.1619		3.679			0.1131
