# Supplementary material for: Metabolic Effects of Bovine Milk Oligosaccharides on Selected Commensals of the Infant Microbiome—Commensalism and Postbiotic Effects
Source: Metabolites. 2020 Apr 24;10(4):167. doi: 10.3390/metabo10040167 (PMC7240951; doi:10.3390/metabo10040167)
Supplement: Supplementary file 1 [file metabolites-10-00167-s001.zip › Supplementary material/SCFA concentration postbiotic experiment.txt]

Chenomx_ID	NMR__sample_time_ID	No	Rep	No_rep	CHO	BAC1	Time	Spectrum_no	NMR_tube_ID	pH_before	BAC2	pH_after	Status	Comment	Acetate	Butyrate	Cystine	Ethanol	Formate	Isobutyrate	L-Alanine	L-Isoleucine	L-Leucine	L-Tryptophan	L-Tyrosine	Lactate	Lactose	Phenylalanine	Propionate	Uracil	Valerate	Valine	Succinate
Crossfeeding_sep2018_ex10_p1.cnx	1 - 9b 24h	9	b	9b	LAC	CP	24h	10	1	5.88	-	7.17	Outlier	Weird DSS signal	5.7615	2.292	0.6085	19.8001	0.6485	0.0409	0.6209	0.2425	0.4753	0.0531	1.0359	0.3545	10.1832	0.1747	0.1059	0.1912		0.2406	0.0682
Crossfeeding_sep2018_ex11_p1.cnx	1 - 9b 24h	9	b	9b	LAC	CP	24h	11	1	5.88	-	7.17	Outlier	Re-run, weird DSS signal	5.0203	1.9559			0.5027	0.1471						0.3353							0.0676
Crossfeeding_sep2018_ex12_p1.cnx	1 - 9b 24h filt	9	b	9b	LAC	CP	24h	12	1	5.88	-	7.17	Sample	Re-filtered, DSS ok	5.4613	2.3052			0.6057	0.1451						0.3421					0.1087		0.0577
Crossfeeding_sep2018_ex20_p1.cnx	2 - 11a 24h	11	a	11a	LAC	PD	24h	20	2	6.58	-	7.22	Sample		0.4028				0.3383	0.1022						0.3124			0.2044				0.3035
Crossfeeding_sep2018_ex30_p1.cnx	3 - 10a 12h	10	a	10a	LAC	BL	12h	30	3	6.73	-	7.2	Sample		1.7563				0.4579							0.509							0.0533
Crossfeeding_sep2018_ex40_p1.cnx	4 - 8a 12h	8	a	8a	BMO	NEG	12h	40	4	7.21	-	7.18	Sample		0.1411				0.1033							0.2616							0.0386
Crossfeeding_sep2018_ex50_p1.cnx	5 - 23a 24h	23	a	23a	MM	BL	24h	50	5	7.3	CP	7.17	Outlier	Weird DSS signal	2.7755	0.1199			0.5252	0.1723						0.4871			0.1548		0.0858		0.0672
Crossfeeding_sep2018_ex52_p1.cnx	5 - 23a 24h filt	23	a	23a	MM	BL	24h	52	5	7.3	CP	7.17	Sample	Re-filtered, DSS ok	2.6043	0.0799			0.4855	0.1518						0.481			0.0917		0.1225		0.0644
Crossfeeding_sep2018_ex60_p1.cnx	6 - 19b 24h	19	b	19b	BMO	BL	24h	60	6	5.56	CP	7.03	Outlier	Weird DSS signal	16.8567	2.5851			1.3393	0.1833						0.9535							0.0782
Crossfeeding_sep2018_ex62_p1.cnx	6 - 19b 24h filt	19	b	19b	BMO	BL	24h	62	6	5.56	CP	7.03	Sample	Re-filtered, DSS ok	17.0016	2.5442			1.3385	0.1707						0.9524							0.0781
Crossfeeding_sep2018_ex70_p1.cnx	7 - 14a 12h	14	a	14a	MM	BL	12h	70	7	7.21	-	7.2	Sample		1.5601				0.4323							0.4464							0.0525
Crossfeeding_sep2018_ex80_p1.cnx	8 - 22a 24h	22	a	22a	LAC	PD	24h	80	8	5.75	CP	7.11	Sample		5.8083	1.6772			0.4786	0.1478						0.7627					0.1437		0.2699
Crossfeeding_sep2018_ex90_p1.cnx	9 - 13a 12h	13	a	13a	MM	CP	12h	90	9	6.98	-	7.19	Sample		0.9309	0.0943			0.1646	0.1381						0.2907			0.0975		0.0998		0.0504
Crossfeeding_sep2018_ex100_p1.cnx	10 - 13b 12h	13	b	13b	MM	CP	12h	100	10	6.77	-	7.2	Sample		0.9132	0.0936			0.1643	0.1417						0.2975			0.1142		0.0667		0.0519
Crossfeeding_sep2018_ex110_p1.cnx	11 - 1b 24h	1	b	1b	BMO+LAC	CP	24h	110	11	6.02	-	7.13	Outlier	Weird DSS signal	7.3339	1.4812			0.4742	0.1424						0.3557
Crossfeeding_sep2018_ex112_p1.cnx	11 - 1b 24h filt	1	b	1b	BMO+LAC	CP	24h	112	11	6.02	-	7.13	Sample	Re-filtered, DSS ok	7.6238	1.516			0.5176	0.1382						0.3677							0.0523
Crossfeeding_sep2018_ex120_p1.cnx	12 - 2a 24h	2	a	2a	BMO+LAC	BL	24h	120	12	5.05	-	7.06	Outlier	Weird DSS signal	8.8347				3.2787	0.1034						1.2703							0.085
Crossfeeding_sep2018_ex122_p1.cnx	12 - 2a 24h filt	2	a	2a	BMO+LAC	BL	24h	122	12	5.05	-	7.06	Sample	Re-filtered, DSS ok	9.0657				3.1494	0.0922						1.3276							0.0854
Crossfeeding_sep2018_ex130_p1.cnx	13 - 11a 12h	11	a	11a	LAC	PD	12h	130	13	6.86	-	7.2	Sample		0.229				0.1728							0.3143					0.0612		0.0839
Crossfeeding_sep2018_ex140_p1.cnx	14 - 3b 24h	3	b	3b	BMO+LAC	PD	24h	140	14	6.91	-	7.2	Sample		0.3972				0.3216	0.1107						0.3489			0.1598		0.2109		0.0932
Crossfeeding_sep2018_ex150_p1.cnx	15 - 7a 24h	7	a	7a	BMO	PD	24h	150	15	6.7	-	7.17	Outlier	Weird DSS signal	0.2343				0.1455	0.1002						0.314							0.0725
Crossfeeding_sep2018_ex152_p1.cnx	15 - 7a 24h filt	7	a	7a	BMO	PD	24h	152	15	6.7	-	7.17	Sample	Re-filtered, DSS ok	0.2432				0.1452	0.0983						0.3363							0.0755
Crossfeeding_sep2018_ex160_p1.cnx	16 - 12b 24h	12	b	12b	LAC	NEG	24h	160	16	7.56	-	7.19	Outlier	Weird DSS signal	0.1206				0.0807							0.2294							0.0327
Crossfeeding_sep2018_ex162_p1.cnx	16 - 12b 24h filt	12	b	12b	LAC	NEG	24h	162	16	7.56	-	7.19	Sample	Re-filtered, DSS ok	0.1345	0.0205			0.0882							0.2572							0.0402
Crossfeeding_sep2018_ex170_p1.cnx	17 - 1b 12h	1	b	1b	BMO+LAC	CP	12h	170	17	6.89	-	7.19	Sample		3.1967	0.5152			0.3134	0.1323						0.3637							0.052
Crossfeeding_sep2018_ex180_p1.cnx	18 - 2a 12h	2	a	2a	BMO+LAC	BL	12h	180	18	6.74	-	7.17	Sample		4.0587				1.624	0.0956						0.4919							0.0618
Crossfeeding_sep2018_ex190_p1.cnx	19 - 5b 12h	5	b	5b	BMO	CP	12h	190	19	5.83	-	7.07	Sample		15.3904	2.7645			0.7267	0.1658						0.3353							0.0518
Crossfeeding_sep2018_ex200_p1.cnx	20 - 15b 12h	15	b	15b	MM	PD	12h	200	20	7.66	-	7.22	Sample		0.1402				0.0892							0.2389			0.0205		0.0103		0.0436
Crossfeeding_sep2018_ex210_p1.cnx	21 - 6a 24h	6	a	6a	BMO	BL	24h	210	21	6.42	-	7.13	Sample		3.5302				1.2389	0.093						0.4859							0.0622
Crossfeeding_sep2018_ex220_p1.cnx	22 - 14a 24h	14	a	14a	MM	BL	24h	220	22	7.33	-	7.2	Sample		1.5574				0.4321							0.4397							0.052
Crossfeeding_sep2018_ex230_p1.cnx	23 - 12a 12h	12	a	12a	LAC	NEG	12h	230	23	7.62	-	7.21	Sample		0.1463				0.1028							0.2822							0.0435
Crossfeeding_sep2018_ex240_p1.cnx	24 - 16b 24h	16	b	16b	MM	NEG	24h	240	24	7.55	-	7.21	Sample		0.1289				0.0914							0.2555							0.0389
Crossfeeding_sep2018_ex250_p1.cnx	25 - 10a 24h	10	a	10a	LAC	BL	24h	250	25	6.28	-	7.07	Sample		4.0207				1.5851							0.4994							0.0687
Crossfeeding_sep2018_ex260_p1.cnx	26 - 10b 24h	10	b	10b	LAC	BL	24h	260	26	6.29	-	7.15	Sample		5.6502				2.3811	0.093						0.5025							0.0796
Crossfeeding_sep2018_ex270_p1.cnx	27 - 12a 24h	12	a	12a	LAC	NEG	24h	270	27	7.58	-	7.22	Sample		0.1581				0.117							0.3079			0.0115				0.0478
Crossfeeding_sep2018_ex280_p1.cnx	28 - 14b 12h	14	b	14b	MM	BL	12h	280	28	6.78	-	7.21	Sample		1.5555				0.4323							0.439							0.0517
Crossfeeding_sep2018_ex290_p1.cnx	29 - 7a 12h	7	a	7a	BMO	PD	12h	290	29	7.25	-	7.18	Sample		0.1881				0.1211							0.3074							0.06
Crossfeeding_sep2018_ex300_p1.cnx	30 - 16a 12h	16	a	16a	MM	NEG	12h	300	30	7.27	-	7.22	Sample		0.1472				0.1025							0.2828							0.0437
Crossfeeding_sep2018_ex310_p1.cnx	31 - 12b 12h	12	b	12b	LAC	NEG	12h	310	31	7.55	-	7.22	Sample		0.1655				0.1189							0.3313							0.052
Crossfeeding_sep2018_ex320_p1.cnx	32 - 18a 24h	18	a	18a	BMO+LAC	PD	24h	320	32	4.87	CP	6.87	Sample		13.7067	1.3598			1.0941	0.1734						3.1091			1.3776				0.2351
Crossfeeding_sep2018_ex330_p1.cnx	33 - 15a 24h	15	a	15a	MM	PD	24h	330	33	7.5	-	7.21	Sample		0.1806				0.1123	0.0935						0.3001							0.0594
Crossfeeding_sep2018_ex340_p1.cnx	34 - 24b 24h	24	b	24b	MM	PD	24h	340	34	7.17	CP	7.21	Sample		1.5441	0.1298			0.1759	0.1721						0.3753			0.1547		0.1311		0.0728
Crossfeeding_sep2018_ex350_p1.cnx	35 - 14b 24h	14	b	14b	MM	BL	24h	350	35	7.27	-	7.19	Sample		1.5353				0.4162							0.4257							0.0515
Crossfeeding_sep2018_ex360_p1.cnx	36 - 6b 24h	6	b	6b	BMO	BL	24h	360	36	6.41	-	7.15	Sample		3.1423				1.0651	0.0944						0.4999							0.0616
Crossfeeding_sep2018_ex370_p1.cnx	37 - 15b 24h	15	b	15b	MM	PD	24h	370	37	7.55	-	7.22	Sample		0.1802				0.112							0.3005					0.0191		0.0563
Crossfeeding_sep2018_ex380_p1.cnx	38 - 16a 24h	16	a	16a	MM	NEG	24h	380	38	7.6	-	7.21	Sample		0.1333				0.0937							0.2458							0.0381
Crossfeeding_sep2018_ex390_p1.cnx	39 -22b 24h	22	b	22b	LAC	PD	24h	390	39	5.61	CP	7.1	Sample		7.3009	2.1177			0.5072	0.1783						1.0296					0.1749		0.2918
Crossfeeding_sep2018_ex400_p1.cnx	40 - 21b 24h	21	b	21b	LAC	BL	24h	400	40	5.19	CP	7.08	Sample		8.5864	1.6394			2.2909	0.1395						0.5427							0.0813
Crossfeeding_sep2018_ex410_p1.cnx	41 - 11b 24h	11	b	11b	LAC	PD	24h	410	41	6.62	-	7.19	Sample		0.3624				0.2978							0.2947			0.1661				0.243
Crossfeeding_sep2018_ex420_p1.cnx	42 - 8a 24h	8	a	8a	BMO	NEG	24h	420	42	7.47	-	7.19	Sample		0.1499				0.1122							0.2733							0.0415
Crossfeeding_sep2018_ex430_p1.cnx	43 - 4a 12h	4	a	4a	BMO+LAC	NEG	12h	430	43	7.42	-	7.2	Sample		0.1361				0.1022							0.2567							0.0386
Crossfeeding_sep2018_ex440_p1.cnx	44 - 4b 24h	4	b	4b	BMO+LAC	NEG	24h	440	44	7.51	-	7.21	Sample		0.133				0.0976							0.2484							0.0379
Crossfeeding_sep2018_ex450_p1.cnx	45 - 4b 12h	4	b	4b	BMO+LAC	NEG	12h	450	45	7.47	-	7.2	Sample		0.1127				0.0813							0.2089							0.0325
Crossfeeding_sep2018_ex460_p1.cnx	46 - 6a 12h	6	a	6a	BMO	BL	12h	460	46	6.6	-	7.15	Outlier	Weird DSS signal, lost before second filtration	1.8385				0.5422	0.0942						0.4372							0.0543
Crossfeeding_sep2018_ex470_p1.cnx	47 - 1a 12h	1	a	1a	BMO+LAC	CP	12h	470	47	6.74	-	7.17	Sample		3.0596	0.5098			0.3088	0.1374						0.3704							0.0531
Crossfeeding_sep2018_ex480_p1.cnx	48 - 9a 12h	9	a	9a	LAC	CP	12h	480	48	6.26	-	7.16	Sample		4.835	2.1162			0.5738	0.1386						0.304			0.0331		0.0926		0.0555
Crossfeeding_sep2018_ex490_p1.cnx	49 - 9b 12h	9	b	9b	LAC	CP	12h	490	49	6.07	-	7.16	Sample		4.2246	1.718			0.5025	0.1082						0.2467					0.0631		0.0441
Crossfeeding_sep2018_ex500_p1.cnx	50 - 11b 12h	11	b	11b	LAC	PD	12h	500	50	7.13	-	7.21	Sample		0.2058				0.1418							0.308					0.0517		0.0707
Crossfeeding_sep2018_ex510_p1.cnx	51 - 5b 24h	5	b	5b	BMO	CP	24h	510	51	6.04	-	7.08	Sample		16.0934	3.0567			0.7061	0.2191						0.3398			0.1186				0.056
Crossfeeding_sep2018_ex520_p1.cnx	52 - 2b 12h	2	b	2b	BMO+LAC	BL	12h	520	52	6.93	-	7.16	Sample		3.2776				1.2502	0.0894						0.4576							0.0573
Crossfeeding_sep2018_ex530_p1.cnx	53 - 7b 12h	7	b	7b	BMO	PD	12h	530	53	7.22	-	7.17	Sample		0.1892				0.1234							0.2928							0.0581
Crossfeeding_sep2018_ex540_p1.cnx	54 - 2b 24h	2	b	2b	BMO+LAC	BL	24h	540	54	5.34	-	7.08	Sample		8.1073				3.0958	0.0978						1.0158							0.081
Crossfeeding_sep2018_ex550_p1.cnx	55 - 18b 24h	18	b	18b	BMO+LAC	PD	24h	550	55	4.62	CP	6.82	Outlier	Weird DSS signal
Crossfeeding_sep2018_ex560_p1.cnx	56 - 20a 24h	20	a	20a	BMO	PD	24h	560	56	5.52	CP	7.01	Sample		17.853	2.1778			0.7304	0.1748						1.4264			0.1269				0.0953
Crossfeeding_sep2018_ex570_p1.cnx	57 - 9a 24h	9	a	9a	LAC	CP	24h	570	57	6.86	-	7.18	Sample		5.3565	2.4755			0.5795	0.1597						0.332					0.1199		0.0611
Crossfeeding_sep2018_ex580_p1.cnx	58 - 13b 24h	13	b	13b	MM	CP	24h	580	58	7.58	-	7.23	Sample		1.1174	0.0911			0.1633	0.1499						0.3015			0.1121		0.1216		0.0547
Crossfeeding_sep2018_ex590_p1.cnx	59 - 15a 12h	15	a	15a	MM	PD	12h	590	59	7.57	-		Outlier	Weird DSS signal	0.1316				0.0841	0.0728						0.2222							0.0425
Crossfeeding_sep2018_ex592_p1.cnx	59 - 15a 12h filt	15	a	15a	MM	PD	12h	590	59	7.57	-		Sample	Re-filtered, DSS ok	0.1307				0.0854	0.0666						0.2156			0.0133		0.0115		0.0395
Crossfeeding_sep2018_ex600_p1.cnx	60 - 10b 12h	10	b	10b	LAC	BL	12h	600	60	7.13	-	7.2	Sample		2.0253				0.6106							0.4489							0.0532
Crossfeeding_sep2018_ex610_p1.cnx	61 - 3a 24h	3	a	3a	BMO+LAC	PD	24h	610	61	6.85	-	7.2	Sample		0.95				0.8825	0.1275						0.331			1.0979				0.1675
Crossfeeding_sep2018_ex620_p1.cnx	62 - 7b 24h	7	b	7b	BMO	PD	24h	620	62	7.51	-	7.19	Sample		0.2186				0.1335							0.307							0.068
Crossfeeding_sep2018_ex630_p1.cnx	63 - 6b 12h	6	b	6b	BMO	BL	12h	630	63	7.27	-	7.18	Sample		1.9073				0.5236							0.5055							0.0582
Crossfeeding_sep2018_ex640_p1.cnx	64 - 24a 24h	24	a	24a	MM	PD	24h	640	64	7.5	CP	7.22	Sample		1.2475	0.0959			0.1577	0.1384						0.3164			0.0924		0.0952		0.0578
Crossfeeding_sep2018_ex650_p1.cnx	65 - 1a 24h	1	a	1a	BMO+LAC	CP	24h	650	65	6.35	-	7.16	Sample		8.0039	1.6743			0.5008	0.1433						0.3716							0.0531
Crossfeeding_sep2018_ex660_p1.cnx	66 - 17a 24h	17	a	17a	BMO+LAC	BL	24h	660	66	5.08	CP	6.98	Sample		9.6218				3.2244	0.1137						1.5681							0.0882
Crossfeeding_sep2018_ex670_p1.cnx	67 - 21a 24h	21	a	21a	LAC	BL	24h	670	67	5.47	CP	7.1	Sample		7.7276	2.1413			1.5405	0.1437						0.5137			0.0371		0.1029		0.0742
Crossfeeding_sep2018_ex680_p1.cnx	68 - 5a 24h	5	a	5a	BMO	CP	24h	680	68	6.08	-	7.1	Sample		14.9629	2.937			0.6397	0.2331						0.3281					0.1953		0.0559
Crossfeeding_sep2018_ex690_p1.cnx	69 - 19a 24h	19	a	19a	BMO	BL	24h	690	69	5.29	CP	6.95	Sample		19.6212	3.1271			1.3579	0.1737						1.2242			0.0942				0.0795
Crossfeeding_sep2018_ex700_p1.cnx	70 - 23b 24h	23	b	23b	MM	BL	24h	700	70	6.87	CP	7.21	Sample		2.5607	0.0874			0.4643	0.1524						0.4494			0.1129		0.1143		0.0608
Crossfeeding_sep2018_ex710_p1.cnx	71 - 8b 12h	8	b	8b	BMO	NEG	12h	710	71	7.47	-	7.18	Sample		0.1717				0.1238							0.3176							0.0484
Crossfeeding_sep2018_ex720_p1.cnx	72 - 3b 12h	3	b	3b	BMO+LAC	PD	12h	720	72	7.36	-	7.22	Sample		0.1802				0.1218	0.0888						0.3019							0.0608
Crossfeeding_sep2018_ex730_p1.cnx	73 - 5a 12h	5	a	5a	BMO	CP	12h	730	73	5.96	-	7.1	Sample		14.1349	2.5732			0.6451	0.1698						0.3288							0.0512
Crossfeeding_sep2018_ex740_p1.cnx	74 - 4a 24h	4	a	4a	BMO+LAC	NEG	24h	740	74	7.45	-	7.22	Sample		0.1656				0.1269							0.3317							0.0502
Crossfeeding_sep2018_ex750_p1.cnx	75 - 13a 24h	13	a	13a	MM	CP	24h	750	75	7.43	-	7.21	Sample		1.1201	0.0878			0.1649	0.1475						0.2958			0.1111		0.1201		0.0541
Crossfeeding_sep2018_ex760_p1.cnx	76 - 16b 12h	16	b	16b	MM	NEG	12h	760	76	7.68	-	7.22	Sample		0.151				0.1091							0.3172							0.0476
Crossfeeding_sep2018_ex770_p1.cnx	77 - 3a 12h	3	a	3a	BMO+LAC	PD	12h	770	77	7.38	-	7.21	Sample		0.2065				0.1501	0.0858						0.2853							0.0634
Crossfeeding_sep2018_ex780_p1.cnx	78 - 17b 24h	17	b	17b	BMO+LAC	BL	24h	780	78	4.88	CP	7	Sample		10.3857				2.9012	0.1176						2.1656							0.0912
Crossfeeding_sep2018_ex790_p1.cnx	79 - 8b 24h	8	b	8b	BMO	NEG	24h	790	79	7.59	-	7.27	Outlier	Weird DSS signal	0.1893				0.1389							0.3496							0.0552
Crossfeeding_sep2018_ex792_p1.cnx	79 - 8b 24h filt	8	b	8b	BMO	NEG	24h	790	79	7.59	-	7.27	Sample	Re-filtered, DSS ok	0.1938				0.1454							0.3637							0.0562
Crossfeeding_sep2018_ex800_p1.cnx	80 - 20b 24h	20	b	20b	BMO	PD	24h	800	80	5.28	CP	6.96	Sample		19.0022	2.2906			0.6979	0.1694						2.0464							0.1009
